# Supplementary material for: Genetic and Environmental Contributions to Facial Morphological Variation: A 3D Population-Based Twin Study
Source: PLoS One. 2016 Sep 1;11(9):e0162250. doi: 10.1371/journal.pone.0162250 (PMC5008732; doi:10.1371/journal.pone.0162250)
Supplement: S1 Table — (XLSX) [file pone.0162250.s001.xlsx]

## Sheet: Total sample UNSCALED
Total Variance Explained
Component		Initial Eigenvaluesa			Extraction Sums of Squared Loadings			Rotation Sums of Squared Loadings
		Total	% of Variance	Cumulative %	Total	% of Variance	Cumulative %	Total	% of Variance	Cumulative %
Raw	1	104.994	20.3105	20.3105	104.994	20.3105	20.3105	77.7054	15.0317	15.0317
	2	56.0795	10.8483	31.1588	56.0795	10.8483	31.1588	48.8435	9.44851	24.4802
	3	52.1781	10.0936	41.2523	52.1781	10.0936	41.2523	33.2127	6.42482	30.905
	4	31.9614	6.18277	47.4351	31.9614	6.18277	47.4351	26.8173	5.18766	36.0927
	5	30.5357	5.90697	53.3421	30.5357	5.90697	53.3421	23.7432	4.593	40.6857
	6	28.4979	5.51277	58.8548	28.4979	5.51277	58.8548	20.3456	3.93575	44.6214
	7	23.9817	4.63914	63.494	23.9817	4.63914	63.494	20.2025	3.90806	48.5295
	8	19.5749	3.78667	67.2807	19.5749	3.78667	67.2807	19.6553	3.80222	52.3317
	9	16.904	3.27	70.5507	16.904	3.27	70.5507	9.04634	1.74997	54.0817
	10	13.5084	2.61314	73.1638	13.5084	2.61314	73.1638	8.98314	1.73774	55.8194
	11	11.4562	2.21614	75.3799	11.4562	2.21614	75.3799	32.7958	6.34418	62.1636
	12	10.7093	2.07166	77.4516	10.7093	2.07166	77.4516	13.7979	2.66914	64.8327
	13	9.8682	1.90895	79.3605	9.8682	1.90895	79.3605	6.56596	1.27015	66.1029
	14	8.86579	1.71504	81.0756	8.86579	1.71504	81.0756	33.1899	6.42042	72.5233
	15	7.92499	1.53305	82.6086	7.92499	1.53305	82.6086	27.6595	5.35058	77.8739
	16	6.18957	1.19734	83.806	6.18957	1.19734	83.806	12.2196	2.36382	80.2377
	17	6.07893	1.17594	84.9819	6.07893	1.17594	84.9819	9.60842	1.8587	82.0964
	18	5.63112	1.08931	86.0712	5.63112	1.08931	86.0712	16.2727	3.14786	85.2443
	19	5.07804	0.982321	87.0535	5.07804	0.982321	87.0535	9.35286	1.80926	87.0535
	20	4.09108	0.791397	87.8449
	21	4.03236	0.780039	88.625
	22	3.64307	0.704732	89.3297
	23	3.45735	0.668805	89.9985
	24	3.25604	0.629863	90.6284
	25	2.81144	0.543858	91.1722
	26	2.54209	0.491755	91.664
	27	2.44419	0.472815	92.1368
	28	2.34376	0.453389	92.5902
	29	2.04803	0.396181	92.9864
	30	2.01046	0.388913	93.3753
	31	1.94189	0.375649	93.7509
	32	1.83933	0.355808	94.1067
	33	1.7456	0.337677	94.4444
	34	1.56514	0.302768	94.7472
	35	1.52926	0.295827	95.043
	36	1.48581	0.287422	95.3304
	37	1.32545	0.256401	95.5868
	38	1.23811	0.239505	95.8263
	39	1.23393	0.238698	96.065
	40	0.929572	0.179821	96.2449
	41	0.915421	0.177083	96.4219
	42	0.883647	0.170937	96.5929
	43	0.816023	0.157855	96.7507
	44	0.769828	0.148919	96.8996
	45	0.751443	0.145363	97.045
	46	0.708916	0.137136	97.1821
	47	0.684145	0.132344	97.3145
	48	0.653484	0.126413	97.4409
	49	0.641948	0.124181	97.5651
	50	0.605772	0.117183	97.6823
	51	0.589609	0.114057	97.7963
	52	0.561522	0.108623	97.9049
	53	0.54612	0.105644	98.0106
	54	0.521386	0.100859	98.1114
	55	0.517569	0.100121	98.2116
	56	0.495861	0.0959216	98.3075
	57	0.489114	0.0946166	98.4021
	58	0.468685	0.0906645	98.4928
	59	0.442929	0.0856822	98.5785
	60	0.406163	0.0785701	98.657
	61	0.398644	0.0771156	98.7341
	62	0.374674	0.0724787	98.8066
	63	0.344642	0.0666691	98.8733
	64	0.329181	0.0636783	98.937
	65	0.318907	0.061691	98.9987
	66	0.318465	0.0616054	99.0603
	67	0.310531	0.0600706	99.1203
	68	0.301935	0.0584078	99.1787
	69	0.271547	0.0525293	99.2313
	70	0.257723	0.0498552	99.2811
	71	0.231132	0.0447112	99.3258
	72	0.223505	0.0432358	99.3691
	73	0.215414	0.0416706	99.4107
	74	0.202238	0.0391219	99.4499
	75	0.197995	0.038301	99.4882
	76	0.19248	0.0372342	99.5254
	77	0.183995	0.0355928	99.561
	78	0.177974	0.0344281	99.5954
	79	0.170791	0.0330386	99.6285
	80	0.164176	0.031759	99.6602
	81	0.153265	0.0296483	99.6899
	82	0.140633	0.0272047	99.7171
	83	0.13172	0.0254804	99.7426
	84	0.129414	0.0250345	99.7676
	85	0.123404	0.0238718	99.7915
	86	0.106266	0.0205566	99.812
	87	0.100279	0.0193984	99.8314
	88	0.0905081	0.0175083	99.8489
	89	0.0858906	0.0166151	99.8655
	90	0.08333	0.0161197	99.8817
	91	0.0782232	0.0151319	99.8968
	92	0.0714838	0.0138282	99.9106
	93	0.0649034	0.0125552	99.9232
	94	0.0525075	0.0101573	99.9333
	95	0.0480165	0.00928854	99.9426
	96	0.0398436	0.00770753	99.9503
	97	0.0385849	0.00746404	99.9578
	98	0.0342164	0.00661898	99.9644
	99	0.0331213	0.00640714	99.9708
	100	0.0312144	0.00603826	99.9769
	101	0.0286906	0.00555004	99.9824
	102	0.0276346	0.00534576	99.9878
	103	0.024667	0.00477171	99.9925
	104	0.0206785	0.00400014	99.9965
	105	0.0177647	0.00343648	100
	106	0.000186247	3.60285e-05	100
	107	2.48946e-05	4.81573e-06	100
	108	1.56235e-06	3.02228e-07	100
	109	7.80749e-08	1.51032e-08	100
	110	7.26734e-08	1.40583e-08	100
	111	6.78326e-08	1.31219e-08	100
Rescaled	1	104.994	20.3105	20.3105	17.9847	16.2024	16.2024	12.6313	11.3796	11.3796
	2	56.0795	10.8483	31.1588	6.74579	6.07729	22.2797	9.34493	8.41886	19.7984
	3	52.1781	10.0936	41.2523	8.5475	7.70045	29.9802	8.38237	7.55168	27.3501
	4	31.9614	6.18277	47.4351	5.77279	5.20071	35.1809	6.96431	6.27416	33.6243
	5	30.5357	5.90697	53.3421	3.1828	2.86739	38.0483	6.95932	6.26966	39.8939
	6	28.4979	5.51277	58.8548	6.44954	5.8104	43.8586	6.3446	5.71586	45.6098
	7	23.9817	4.63914	63.494	3.29428	2.96782	46.8265	5.63772	5.07903	50.6888
	8	19.5749	3.78667	67.2807	4.66576	4.20338	51.0299	3.54821	3.19658	53.8854
	9	16.904	3.27	70.5507	4.33879	3.90882	54.9387	3.05811	2.75505	56.6404
	10	13.5084	2.61314	73.1638	3.08756	2.78159	57.7203	2.97805	2.68292	59.3234
	11	11.4562	2.21614	75.3799	3.19194	2.87562	60.5959	2.70534	2.43725	61.7606
	12	10.7093	2.07166	77.4516	2.44841	2.20577	62.8017	2.33558	2.10413	63.8647
	13	9.8682	1.90895	79.3605	2.31525	2.08581	64.8875	2.29067	2.06367	65.9284
	14	8.86579	1.71504	81.0756	2.65768	2.39431	67.2818	2.24959	2.02666	67.9551
	15	7.92499	1.53305	82.6086	0.755071	0.680244	67.962	1.93462	1.7429	69.698
	16	6.18957	1.19734	83.806	1.478	1.33153	69.2935	1.31871	1.18802	70.886
	17	6.07893	1.17594	84.9819	1.69492	1.52695	70.8205	1.2865	1.15901	72.045
	18	5.63112	1.08931	86.0712	1.86233	1.67778	72.4983	1.16967	1.05376	73.0988
	19	5.07804	0.982321	87.0535	1.23117	1.10916	73.6074	0.564628	0.508674	73.6074
	20	4.09108	0.791397	87.8449
	21	4.03236	0.780039	88.625
	22	3.64307	0.704732	89.3297
	23	3.45735	0.668805	89.9985
	24	3.25604	0.629863	90.6284
	25	2.81144	0.543858	91.1722
	26	2.54209	0.491755	91.664
	27	2.44419	0.472815	92.1368
	28	2.34376	0.453389	92.5902
	29	2.04803	0.396181	92.9864
	30	2.01046	0.388913	93.3753
	31	1.94189	0.375649	93.7509
	32	1.83933	0.355808	94.1067
	33	1.7456	0.337677	94.4444
	34	1.56514	0.302768	94.7472
	35	1.52926	0.295827	95.043
	36	1.48581	0.287422	95.3304
	37	1.32545	0.256401	95.5868
	38	1.23811	0.239505	95.8263
	39	1.23393	0.238698	96.065
	40	0.929572	0.179821	96.2449
	41	0.915421	0.177083	96.4219
	42	0.883647	0.170937	96.5929
	43	0.816023	0.157855	96.7507
	44	0.769828	0.148919	96.8996
	45	0.751443	0.145363	97.045
	46	0.708916	0.137136	97.1821
	47	0.684145	0.132344	97.3145
	48	0.653484	0.126413	97.4409
	49	0.641948	0.124181	97.5651
	50	0.605772	0.117183	97.6823
	51	0.589609	0.114057	97.7963
	52	0.561522	0.108623	97.9049
	53	0.54612	0.105644	98.0106
	54	0.521386	0.100859	98.1114
	55	0.517569	0.100121	98.2116
	56	0.495861	0.0959216	98.3075
	57	0.489114	0.0946166	98.4021
	58	0.468685	0.0906645	98.4928
	59	0.442929	0.0856822	98.5785
	60	0.406163	0.0785701	98.657
	61	0.398644	0.0771156	98.7341
	62	0.374674	0.0724787	98.8066
	63	0.344642	0.0666691	98.8733
	64	0.329181	0.0636783	98.937
	65	0.318907	0.061691	98.9987
	66	0.318465	0.0616054	99.0603
	67	0.310531	0.0600706	99.1203
	68	0.301935	0.0584078	99.1787
	69	0.271547	0.0525293	99.2313
	70	0.257723	0.0498552	99.2811
	71	0.231132	0.0447112	99.3258
	72	0.223505	0.0432358	99.3691
	73	0.215414	0.0416706	99.4107
	74	0.202238	0.0391219	99.4499
	75	0.197995	0.038301	99.4882
	76	0.19248	0.0372342	99.5254
	77	0.183995	0.0355928	99.561
	78	0.177974	0.0344281	99.5954
	79	0.170791	0.0330386	99.6285
	80	0.164176	0.031759	99.6602
	81	0.153265	0.0296483	99.6899
	82	0.140633	0.0272047	99.7171
	83	0.13172	0.0254804	99.7426
	84	0.129414	0.0250345	99.7676
	85	0.123404	0.0238718	99.7915
	86	0.106266	0.0205566	99.812
	87	0.100279	0.0193984	99.8314
	88	0.0905081	0.0175083	99.8489
	89	0.0858906	0.0166151	99.8655
	90	0.08333	0.0161197	99.8817
	91	0.0782232	0.0151319	99.8968
	92	0.0714838	0.0138282	99.9106
	93	0.0649034	0.0125552	99.9232
	94	0.0525075	0.0101573	99.9333
	95	0.0480165	0.00928854	99.9426
	96	0.0398436	0.00770753	99.9503
	97	0.0385849	0.00746404	99.9578
	98	0.0342164	0.00661898	99.9644
	99	0.0331213	0.00640714	99.9708
	100	0.0312144	0.00603826	99.9769
	101	0.0286906	0.00555004	99.9824
	102	0.0276346	0.00534576	99.9878
	103	0.024667	0.00477171	99.9925
	104	0.0206785	0.00400014	99.9965
	105	0.0177647	0.00343648	100
	106	0.000186247	3.60285e-05	100
	107	2.48946e-05	4.81573e-06	100
	108	1.56235e-06	3.02228e-07	100
	109	7.80749e-08	1.51032e-08	100
	110	7.26734e-08	1.40583e-08	100
	111	6.78326e-08	1.31219e-08	100
Extraction Method: Principal Component Analysis.
a. When analyzing a covariance matrix, the initial eigenvalues are the same across the raw and rescaled solution.
Rotated Component Matrixa
	Raw																			Rescaled
	Component																			Component
	1	2	3	4	5	6	7	8	9	10	11	12	13	14	15	16	17	18	19	1	2	3	4	5	6	7	8	9	10	11	12	13	14	15	16	17	18	19
enry	1.89869																			0.901699
enly	1.843																			0.892529
piry	1.96495																			0.889887
exry	1.85872																			0.884599
pily	1.87843																			0.882924
exly	1.79653																			0.87927
psry	2.14091																			0.878409
psly	2.07086																			0.874961
gny	-3.20977				-1.61409															-0.761947				-0.383159
pgy	-2.89398				-1.34531															-0.761132				-0.353824
mllly	-1.54046	-0.845131																		-0.679098	-0.372569
mllry	-1.51988	-0.891947																		-0.669602	-0.392959
liy	-1.68111	-1.02348																		-0.642223	-0.390993
chry	-1.0977	-0.645705					0.726492													-0.557456	-0.327916					0.368942
chly	-1.11278	-0.66227					0.722959													-0.553982	-0.329701					0.359914
mulrz		1.32897																			0.826922
mullz		1.36501																			0.820986
lsz		1.33835																			0.812178
cphlz		1.28607																			0.809609
cphrz		1.27725																			0.808985
mllrz		1.22433																			0.773981
mlllz		1.22536																			0.759436
liz		1.25652				0.617266															0.694621				0.341234
golz		-2.64977	-1.48493												-2.42372				-2.03078		-0.558021	-0.312715												-0.510417				-0.427668
phnrz			1.49709																			0.87974
phnlz			1.47724																			0.860269
snz			1.55958																			0.829284
sbalrz			1.22969																			0.766586
sballz			1.25099																			0.755619
prnz			1.65616																			0.704405
alrz			1.03819																			0.673443
allz			0.94921																			0.638484
mphlz		0.733406	0.835464																		0.528375	0.601901
mphrz		0.748404	0.824901																		0.540269	0.595491
dpcz		0.745767	0.832089																		0.524658	0.585387
psrx				-1.51216																			-0.901604
pirx				-1.49351																			-0.894261
pslx				1.43865																			0.89017
pilx				1.40379																			0.884856
exrx				-1.74157																			-0.863737
exlx				1.67195																			0.850374
enrx				-1.14485																			-0.706237
enlx				1.06379																			0.699263
phnry					1.27925																			0.878887
phnly					1.27813																			0.871727
sny					1.36133																			0.854723
sbally					0.816541																			0.693793
sbalry					0.800451																			0.691494
prny					1.6541																			0.686622
alry					0.786679																			0.621706
ally					0.773415																			0.621336
dpcy					0.669973		0.578051																	0.603087		0.520341
mphly					0.649835		0.587963																	0.595822		0.539092
mphry					0.646936		0.611988																	0.590247		0.558362
chlx						1.72958																			0.850128
mlllx						1.29892																			0.830587
mullx						1.23866																			0.821668
chrx						-1.62253																			-0.821081
mllrx						-1.16368																			-0.79782
mulrx						-1.12376																			-0.789764
chlz		1.19111				-1.45873															0.525878				-0.644031
chrz		1.15973				-1.28173															0.551776				-0.609823
cphlx						0.293087																			0.306011
cphrx
cphry	-0.736354						1.49526													-0.412121						0.836866
cphly	-0.760627						1.49369													-0.425427						0.835436
lsy	-0.804457						1.51262													-0.432159						0.812588
mulry	-0.892226						1.24246													-0.522098						0.727043
mully	-0.89831						1.24551													-0.521415						0.722947
pilz			-0.587921					1.00212														-0.37666					0.642021
pirz			-0.579487					0.945868														-0.38433					0.627323
enlz			-0.46284					0.888728														-0.319532					0.613553
enrz			-0.474924					0.816223														-0.338962					0.582554
zyrz		-1.55436	-1.44679					-2.23199										1.52121			-0.378531	-0.352335					-0.543555										0.37046
pslz			-0.815111					1.00382														-0.425952					0.524566
psrz			-0.803517					0.945011														-0.425486					0.500411
zylz		-1.63285	-1.48014					-2.03844											1.8703		-0.395605	-0.358607					-0.493873											0.453136
exlz			-0.750019					0.890854														-0.399294					0.474272
exrz			-0.737727					0.786163														-0.387771					0.41323
sballx						0.440929			0.85398																0.308797			0.598071
sbalrx						-0.44606			-0.856799																-0.308976			-0.593485
alrx						-0.493			-0.832516																-0.346426			-0.585001
allx						0.46342			0.791229																0.328646			0.561119
dpcx										0.293232																			0.605073
prnx										0.497193																			0.54305
snx										0.350706																			0.535785
lsx										0.253615			0.198875																0.501923			0.393589
phnlx										0.387287																			0.46874
mphlx										0.31523																			0.41456
mphrx										0.258531																			0.351181
phnrx										0.268029																			0.340117
zyly											-3.58772																			-0.90814
zyry											-3.42971																			-0.903145
gz												2.03351																			0.896232
nz												1.8065																			0.896174
lix										0.205516			0.274244																0.373501			0.498407
pgx													0.334034																			0.429579
nx													-0.261161																			-0.428922
gnx													0.397032																			0.423162
gx													-0.266523																			-0.400763
golx														-3.86588																			-0.925363
gorx														3.75224																			0.898564
pgz		-0.953236													2.17697						-0.318045													0.726341
gnz		-1.50513													2.68583						-0.398027													0.710259
gorz		-2.51755	-1.45629												-2.93643			-1.67262			-0.526816	-0.304739												-0.614469			-0.350007
ny	1.96302															-2.1912				0.616052															-0.687661
gy	2.09652															-2.27885				0.623163															-0.677355
zyrx				-1.34796										1.11449			-1.91598						-0.456886										0.377751			-0.649414
zylx				1.39377										-1.24222			1.74185						0.480002										-0.427807			0.599875
gory	-1.43285																	-1.90238		-0.403655																	-0.535928
goly	-1.29125										1.43052		-1.15777					-1.95499		-0.349579										0.387282		-0.313441					-0.529271
Extraction Method: Principal Component Analysis. Rotation Method: Varimax with Kaiser Normalization.
a. Rotation converged in 33 iterations.

## Sheet: Total sample SCALED
	Total Variance Explained
	Component	Initial Eigenvalues			Extraction Sums of Squared Loadings			Rotation Sums of Squared Loadings
		Total	% of Variance	Cumulative %	Total	% of Variance	Cumulative %	Total	% of Variance	Cumulative %
	1	16.5055	14.8698	14.8698	16.5055	14.8698	14.8698	8.76735	7.89852	7.89852
	2	11.0015	9.9113	24.7811	11.0015	9.9113	24.7811	8.4968	7.65478	15.5533
	3	9.86386	8.88636	33.6675	9.86386	8.88636	33.6675	7.69618	6.9335	22.4868
	4	6.37271	5.74118	39.4087	6.37271	5.74118	39.4087	6.72084	6.05481	28.5416
	5	6.02497	5.4279	44.8366	6.02497	5.4279	44.8366	6.39259	5.75909	34.3007
	6	5.1363	4.6273	49.4639	5.1363	4.6273	49.4639	6.01388	5.41791	39.7186
	7	4.39526	3.95969	53.4236	4.39526	3.95969	53.4236	5.96339	5.37242	45.091
	8	3.94668	3.55556	56.9791	3.94668	3.55556	56.9791	4.4376	3.99784	49.0889
	9	3.52037	3.17151	60.1506	3.52037	3.17151	60.1506	3.40074	3.06373	52.1526
	10	3.18568	2.86998	63.0206	3.18568	2.86998	63.0206	3.33621	3.0056	55.1582
	11	2.65527	2.39214	65.4128	2.65527	2.39214	65.4128	3.14214	2.83075	57.9889
	12	2.38697	2.15043	67.5632	2.38697	2.15043	67.5632	3.01771	2.71866	60.7076
	13	2.32826	2.09753	69.6607	2.32826	2.09753	69.6607	2.75371	2.48082	63.1884
	14	2.074	1.86847	71.5292	2.074	1.86847	71.5292	2.74551	2.47343	65.6619
	15	1.89119	1.70378	73.233	1.89119	1.70378	73.233	2.74398	2.47205	68.1339
	16	1.77382	1.59803	74.831	1.77382	1.59803	74.831	2.62233	2.36246	70.4964
	17	1.61299	1.45314	76.2842	1.61299	1.45314	76.2842	2.45686	2.21339	72.7098
	18	1.46244	1.31752	77.6017	1.46244	1.31752	77.6017	2.1713	1.95612	74.6659
	19	1.38705	1.24959	78.8513	1.38705	1.24959	78.8513	2.16059	1.94648	76.6124
	20	1.35482	1.22055	80.0718	1.35482	1.22055	80.0718	2.12304	1.91265	78.525
	21	1.24413	1.12084	81.1927	1.24413	1.12084	81.1927	2.11019	1.90107	80.4261
	22	1.07631	0.969646	82.1623	1.07631	0.969646	82.1623	1.58948	1.43196	81.858
	23	1.0159	0.915223	83.0775	1.0159	0.915223	83.0775	1.35362	1.21947	83.0775
	24	0.971107	0.874872	83.9524
	25	0.920853	0.829597	84.782
	26	0.864688	0.778998	85.561
	27	0.785761	0.707893	86.2689
	28	0.767722	0.691641	86.9605
	29	0.684673	0.616823	87.5773
	30	0.654666	0.589789	88.1671
	31	0.623355	0.561582	88.7287
	32	0.560832	0.505254	89.234
	33	0.548979	0.494576	89.7285
	34	0.542575	0.488806	90.2174
	35	0.516824	0.465607	90.683
	36	0.482855	0.435005	91.118
	37	0.428675	0.386194	91.5042
	38	0.405416	0.36524	91.8694
	39	0.402161	0.362307	92.2317
	40	0.386187	0.347916	92.5796
	41	0.371403	0.334597	92.9142
	42	0.342211	0.308298	93.2225
	43	0.322811	0.290821	93.5133
	44	0.316071	0.284748	93.7981
	45	0.294843	0.265624	94.0637
	46	0.289398	0.260719	94.3244
	47	0.268036	0.241474	94.5659
	48	0.262445	0.236437	94.8023
	49	0.241346	0.217429	95.0198
	50	0.23982	0.216054	95.2358
	51	0.23309	0.209991	95.4458
	52	0.228692	0.206029	95.6518
	53	0.210386	0.189537	95.8414
	54	0.205682	0.185299	96.0267
	55	0.203581	0.183406	96.2101
	56	0.197894	0.178282	96.3884
	57	0.192881	0.173766	96.5621
	58	0.184467	0.166186	96.7283
	59	0.176241	0.158776	96.8871
	60	0.164649	0.148333	97.0354
	61	0.158805	0.143067	97.1785
	62	0.153484	0.138274	97.3168
	63	0.150149	0.135269	97.452
	64	0.144753	0.130408	97.5824
	65	0.139003	0.125228	97.7077
	66	0.13581	0.122351	97.83
	67	0.128289	0.115576	97.9456
	68	0.121601	0.109551	98.0551
	69	0.117066	0.105464	98.1606
	70	0.115422	0.103984	98.2646
	71	0.104921	0.094523	98.3591
	72	0.100962	0.0909572	98.4501
	73	0.094444	0.0850847	98.5352
	74	0.0913528	0.0822998	98.6175
	75	0.0879992	0.0792785	98.6967
	76	0.086586	0.0780054	98.7747
	77	0.0793612	0.0714966	98.8462
	78	0.0789885	0.0711608	98.9174
	79	0.0757982	0.0682867	98.9857
	80	0.0736285	0.066332	99.052
	81	0.0716631	0.0645614	99.1166
	82	0.0691915	0.0623347	99.1789
	83	0.0679642	0.061229	99.2401
	84	0.0669651	0.0603289	99.3005
	85	0.0614146	0.0553285	99.3558
	86	0.0603557	0.0543745	99.4102
	87	0.0582533	0.0524805	99.4627
	88	0.0549804	0.0495319	99.5122
	89	0.0541835	0.048814	99.561
	90	0.0511444	0.046076	99.6071
	91	0.0471402	0.0424686	99.6495
	92	0.0459083	0.0413589	99.6909
	93	0.0422387	0.0380528	99.729
	94	0.0407149	0.03668	99.7656
	95	0.0370648	0.0333917	99.799
	96	0.0346155	0.0311851	99.8302
	97	0.0325199	0.0292972	99.8595
	98	0.0293733	0.0264625	99.886
	99	0.026679	0.0240351	99.91
	100	0.0240781	0.021692	99.9317
	101	0.0218905	0.0197212	99.9514
	102	0.0159696	0.014387	99.9658
	103	0.0139705	0.012586	99.9784
	104	0.0134066	0.012078	99.9905
	105	0.010571	0.00952345	100
	106	3.47807e-08	3.13339e-08	100
	107	2.41725e-08	2.1777e-08	100
	108	1.75741e-08	1.58326e-08	100
	109	1.57836e-08	1.42195e-08	100
	110	1.24036e-08	1.11744e-08	100
	111	6.99651e-09	6.30316e-09	100
	Extraction Method: Principal Component Analysis.
	Rotated Component Matrixa
		Component
		1	2	3	4	5	6	7	8	9	10	11	12	13	14	15	16	17	18	19	20	21	22	23
	cphlz	0.927716
	cphrz	0.921077
	lsz	0.914927
	mphrz	0.791116		0.439126
	mphlz	0.788387		0.44275
	dpcz	0.785411		0.424586
	mulrz	0.704331														0.367351
	mullz	0.693579						0.329808
	pgz	-0.55564																				0.487887
	gnz	-0.554107																				0.472857
	enry		-0.83741
	enly		-0.832475
	pily		-0.825445
	piry		-0.816976
	exry		-0.795518
	exly		-0.793617
	psly		-0.70446																				-0.408279
	psry		-0.70001																				-0.412288
	gorx		-0.498651											-0.363873
	golx		0.460555											0.341434								-0.320559
	pgy		0.435082		-0.371295																			-0.397539
	zylx		0.410876										0.393238	0.309544
	zyrx		-0.393396											-0.30797								0.320481
	liy	-0.361366	0.37792		-0.347859									0.307658
	phnrz			0.837875
	phnlz			0.807735
	snz			0.78996
	sbalrz			0.781867
	sballz			0.748705
	alrz			0.731286
	prnz			0.68578
	allz			0.68533
	pilz	-0.316482		-0.465684													0.454074
	pslz			-0.44724
	psrz	-0.30591		-0.431522
	exlz	-0.315036		-0.399856																			0.3659
	phnly				0.911825
	sny				0.907667
	phnry				0.905943
	dpcy				0.738673	0.505832
	mphly				0.730213	0.529957
	mphry				0.723532	0.55087
	prny				0.616873
	mllry	-0.301699	0.387496		-0.422517									0.305113
	mllly		0.407871		-0.421453
	cphry					0.922714
	cphly					0.916469
	lsy					0.893777
	mulry					0.805356
	mully					0.792811
	pslx						-0.86473
	psrx						0.863524
	pilx						-0.859298
	pirx						0.849803
	exrx						0.750753																0.32178
	exlx						-0.744741																-0.355398
	enlx						-0.698309																0.467138
	enrx						0.69301																-0.431987
	chrx							0.829715
	chlx							-0.829533
	mllrx							0.820437
	mlllx							-0.819592
	mullx							-0.790494
	mulrx							0.776006
	chlz							0.676343								0.343846
	chrz							0.654507								0.470591
	snx								0.919558
	prnx								0.850552
	dpcx								0.785354			0.396966
	phnlx								0.727986						-0.339342
	phnrx								0.594527						0.532381
	alry									0.823093
	sbalry				0.325174					0.801078
	ally									0.759408
	sbally				0.353694					0.747086
	alrx										0.832655
	allx										-0.805095
	sbalrx										0.772493
	sballx										-0.760123
	lsx											0.847301
	lix											0.81124							0.341424
	zyry												-0.872909
	zyly												-0.862265
	gy													-0.842186
	ny													-0.833926
	mphrx								0.410542						0.769617
	cphrx											0.391903			0.768684
	cphlx											0.499478			-0.658654
	mphlx								0.587209						-0.612527
	mllrz	0.331716														0.767033
	liz	0.353948														0.683367
	mlllz	0.354843														0.631126
	zyrz																-0.76593
	zylz																-0.729033
	enlz			-0.391637													0.536539
	enrz	-0.317464		-0.385348													0.515455
	pirz	-0.366298		-0.454641													0.454731
	nz																	0.881868
	gz																	0.87738
	gnx																		0.902542
	pgx																		0.897767
	gory	0.303423																		-0.72878
	goly																			-0.723693
	gx																				0.954291
	nx																				0.953744
	gorz		-0.370963																			-0.658613
	golz		-0.325844																			-0.656263
	exrz	-0.334178		-0.355214																			0.416358
	chly				-0.391579																			0.515644
	chry				-0.415787	0.312008																		0.51154
	gny		0.404333		-0.396017																			-0.411284
	Extraction Method: Principal Component Analysis. Rotation Method: Varimax with Kaiser Normalization.
	a. Rotation converged in 15 iterations.

## Sheet: Sample 1-UNSCALED
	Total Variance Explained
	Component		Initial Eigenvaluesa			Extraction Sums of Squared Loadings			Rotation Sums of Squared Loadings
			Total	% of Variance	Cumulative %	Total	% of Variance	Cumulative %	Total	% of Variance	Cumulative %
	Raw	1	103.85	20.7655	20.7655	103.85	20.7655	20.7655	76.9703	15.3908	15.3908
		2	53.9027	10.7782	31.5438	53.9027	10.7782	31.5438	45.1745	9.03296	24.4237
		3	51.638	10.3254	41.8691	51.638	10.3254	41.8691	32.9036	6.57931	31.003
		4	32.2986	6.45833	48.3275	32.2986	6.45833	48.3275	24.8607	4.97108	35.9741
		5	28.1459	5.62797	53.9554	28.1459	5.62797	53.9554	25.853	5.16949	41.1436
		6	25.5559	5.11009	59.0655	25.5559	5.11009	59.0655	20.5893	4.11697	45.2606
		7	22.2224	4.44352	63.509	22.2224	4.44352	63.509	19.1606	3.8313	49.0919
		8	17.8392	3.56707	67.0761	17.8392	3.56707	67.0761	9.6608	1.93175	51.0236
		9	15.9064	3.18059	70.2567	15.9064	3.18059	70.2567	8.53096	1.70583	52.7294
		10	13.4824	2.69591	72.9526	13.4824	2.69591	72.9526	26.0624	5.21135	57.9408
		11	11.521	2.30371	75.2563	11.521	2.30371	75.2563	20.4376	4.08665	62.0274
		12	10.4673	2.093	77.3493	10.4673	2.093	77.3493	34.4444	6.88741	68.9148
		13	9.70363	1.94031	79.2896	9.70363	1.94031	79.2896	11.8327	2.36603	71.2809
		14	8.75172	1.74997	81.0396	8.75172	1.74997	81.0396	6.45989	1.2917	72.5726
		15	7.71456	1.54258	82.5822	7.71456	1.54258	82.5822	28.4501	5.68879	78.2614
		16	6.24124	1.24798	83.8302	6.24124	1.24798	83.8302	16.2996	3.25921	81.5206
		17	6.15322	1.23038	85.0606	6.15322	1.23038	85.0606	12.704	2.54025	84.0608
		18	5.60934	1.12163	86.1822	5.60934	1.12163	86.1822	7.86912	1.57349	85.6343
		19	5.09199	1.01818	87.2004	5.09199	1.01818	87.2004	7.83187	1.56604	87.2004
		20	3.88416	0.776665	87.977
		21	3.74243	0.748326	88.7254
		22	3.64389	0.728622	89.454
		23	3.43863	0.687578	90.1416
		24	3.22533	0.644928	90.7865
		25	2.89429	0.578735	91.3652
		26	2.53203	0.506297	91.8715
		27	2.36745	0.473389	92.3449
		28	2.2007	0.440045	92.7849
		29	2.1642	0.432748	93.2177
		30	1.89109	0.378137	93.5958
		31	1.81912	0.363746	93.9596
		32	1.71171	0.342269	94.3018
		33	1.6307	0.326071	94.6279
		34	1.49859	0.299653	94.9276
		35	1.42582	0.285103	95.2127
		36	1.3544	0.270823	95.4835
		37	1.27954	0.255854	95.7394
		38	1.201	0.240149	95.9795
		39	1.09429	0.21881	96.1983
		40	0.914416	0.182844	96.3812
		41	0.86879	0.173721	96.5549
		42	0.823315	0.164628	96.7195
		43	0.801379	0.160242	96.8797
		44	0.698698	0.13971	97.0195
		45	0.696297	0.139229	97.1587
		46	0.665818	0.133135	97.2918
		47	0.646062	0.129185	97.421
		48	0.616174	0.123208	97.5442
		49	0.593757	0.118726	97.6629
		50	0.582471	0.116469	97.7794
		51	0.573816	0.114739	97.8941
		52	0.538081	0.107593	98.0017
		53	0.502946	0.100568	98.1023
		54	0.502115	0.100402	98.2027
		55	0.496312	0.0992412	98.3019
		56	0.460152	0.0920107	98.394
		57	0.44094	0.088169	98.4821
		58	0.426903	0.0853622	98.5675
		59	0.413079	0.0825982	98.6501
		60	0.388663	0.0777158	98.7278
		61	0.3726	0.0745041	98.8023
		62	0.337823	0.06755	98.8699
		63	0.329679	0.0659217	98.9358
		64	0.304889	0.0609647	98.9967
		65	0.30158	0.0603031	99.057
		66	0.289624	0.0579124	99.115
		67	0.278814	0.0557508	99.1707
		68	0.267761	0.0535407	99.2243
		69	0.250024	0.0499941	99.2742
		70	0.236939	0.0473776	99.3216
		71	0.213504	0.0426916	99.3643
		72	0.207118	0.0414148	99.4057
		73	0.198453	0.0396822	99.4454
		74	0.193448	0.0386813	99.4841
		75	0.178643	0.035721	99.5198
		76	0.176171	0.0352267	99.555
		77	0.172107	0.034414	99.5895
		78	0.171727	0.034338	99.6238
		79	0.162958	0.0325847	99.6564
		80	0.147448	0.0294834	99.6859
		81	0.139342	0.0278623	99.7137
		82	0.129683	0.025931	99.7397
		83	0.121029	0.0242007	99.7639
		84	0.113938	0.0227828	99.7866
		85	0.111607	0.0223167	99.809
		86	0.0974788	0.0194916	99.8284
		87	0.0894396	0.0178841	99.8463
		88	0.0844067	0.0168777	99.8632
		89	0.0764426	0.0152852	99.8785
		90	0.0719856	0.014394	99.8929
		91	0.0692466	0.0138463	99.9067
		92	0.0639232	0.0127819	99.9195
		93	0.0543989	0.0108774	99.9304
		94	0.047636	0.00952515	99.9399
		95	0.0433569	0.00866952	99.9486
		96	0.0359553	0.00718953	99.9558
		97	0.0314577	0.00629018	99.9621
		98	0.0295043	0.00589959	99.968
		99	0.0275638	0.00551158	99.9735
		100	0.0270384	0.00540651	99.9789
		101	0.0255604	0.00511099	99.984
		102	0.0245629	0.00491153	99.9889
		103	0.0215289	0.00430485	99.9932
		104	0.0174655	0.00349236	99.9967
		105	0.0160503	0.00320938	99.9999
		106	0.000411172	8.22168e-05	100
		107	1.46554e-05	2.93046e-06	100
		108	1.38515e-06	2.76971e-07	100
		109	7.97487e-08	1.59463e-08	100
		110	7.4235e-08	1.48438e-08	100
		111	6.47413e-08	1.29455e-08	100
	Rescaled	1	103.85	20.7655	20.7655	18.4229	16.5973	16.5973	13.0673	11.7723	11.7723
		2	53.9027	10.7782	31.5438	7.34151	6.61398	23.2112	9.1429	8.23685	20.0092
		3	51.638	10.3254	41.8691	7.8949	7.11252	30.3237	9.12977	8.22502	28.2342
		4	32.2986	6.45833	48.3275	7.69814	6.93526	37.259	7.31488	6.58998	34.8242
		5	28.1459	5.62797	53.9554	4.73836	4.26879	41.5278	7.00816	6.31366	41.1379
		6	25.5559	5.11009	59.0655	2.79705	2.51987	44.0477	6.55105	5.90185	47.0397
		7	22.2224	4.44352	63.509	4.94063	4.45102	48.4987	5.27057	4.74826	51.788
		8	17.8392	3.56707	67.0761	3.50963	3.16183	51.6605	3.522	3.17297	54.9609
		9	15.9064	3.18059	70.2567	4.24412	3.82353	55.484	3.15104	2.83878	57.7997
		10	13.4824	2.69591	72.9526	2.97995	2.68464	58.1687	2.55804	2.30454	60.1042
		11	11.521	2.30371	75.2563	2.85193	2.56931	60.738	2.45612	2.21272	62.317
		12	10.4673	2.093	77.3493	2.66082	2.39714	63.1351	2.42835	2.1877	64.5047
		13	9.70363	1.94031	79.2896	2.30595	2.07743	65.2126	2.3383	2.10658	66.6113
		14	8.75172	1.74997	81.0396	3.09652	2.78966	68.0022	2.23398	2.01259	68.6238
		15	7.71456	1.54258	82.5822	0.80105	0.721667	68.7239	1.95958	1.76539	70.3892
		16	6.24124	1.24798	83.8302	1.51251	1.36262	70.0865	1.55578	1.4016	71.7908
		17	6.15322	1.23038	85.0606	1.66294	1.49814	71.5846	1.41037	1.2706	73.0614
		18	5.60934	1.12163	86.1822	1.62392	1.46299	73.0476	1.08553	0.977959	74.0394
		19	5.09199	1.01818	87.2004	1.6476	1.48432	74.532	0.546751	0.492569	74.532
		20	3.88416	0.776665	87.977
		21	3.74243	0.748326	88.7254
		22	3.64389	0.728622	89.454
		23	3.43863	0.687578	90.1416
		24	3.22533	0.644928	90.7865
		25	2.89429	0.578735	91.3652
		26	2.53203	0.506297	91.8715
		27	2.36745	0.473389	92.3449
		28	2.2007	0.440045	92.7849
		29	2.1642	0.432748	93.2177
		30	1.89109	0.378137	93.5958
		31	1.81912	0.363746	93.9596
		32	1.71171	0.342269	94.3018
		33	1.6307	0.326071	94.6279
		34	1.49859	0.299653	94.9276
		35	1.42582	0.285103	95.2127
		36	1.3544	0.270823	95.4835
		37	1.27954	0.255854	95.7394
		38	1.201	0.240149	95.9795
		39	1.09429	0.21881	96.1983
		40	0.914416	0.182844	96.3812
		41	0.86879	0.173721	96.5549
		42	0.823315	0.164628	96.7195
		43	0.801379	0.160242	96.8797
		44	0.698698	0.13971	97.0195
		45	0.696297	0.139229	97.1587
		46	0.665818	0.133135	97.2918
		47	0.646062	0.129185	97.421
		48	0.616174	0.123208	97.5442
		49	0.593757	0.118726	97.6629
		50	0.582471	0.116469	97.7794
		51	0.573816	0.114739	97.8941
		52	0.538081	0.107593	98.0017
		53	0.502946	0.100568	98.1023
		54	0.502115	0.100402	98.2027
		55	0.496312	0.0992412	98.3019
		56	0.460152	0.0920107	98.394
		57	0.44094	0.088169	98.4821
		58	0.426903	0.0853622	98.5675
		59	0.413079	0.0825982	98.6501
		60	0.388663	0.0777158	98.7278
		61	0.3726	0.0745041	98.8023
		62	0.337823	0.06755	98.8699
		63	0.329679	0.0659217	98.9358
		64	0.304889	0.0609647	98.9967
		65	0.30158	0.0603031	99.057
		66	0.289624	0.0579124	99.115
		67	0.278814	0.0557508	99.1707
		68	0.267761	0.0535407	99.2243
		69	0.250024	0.0499941	99.2742
		70	0.236939	0.0473776	99.3216
		71	0.213504	0.0426916	99.3643
		72	0.207118	0.0414148	99.4057
		73	0.198453	0.0396822	99.4454
		74	0.193448	0.0386813	99.4841
		75	0.178643	0.035721	99.5198
		76	0.176171	0.0352267	99.555
		77	0.172107	0.034414	99.5895
		78	0.171727	0.034338	99.6238
		79	0.162958	0.0325847	99.6564
		80	0.147448	0.0294834	99.6859
		81	0.139342	0.0278623	99.7137
		82	0.129683	0.025931	99.7397
		83	0.121029	0.0242007	99.7639
		84	0.113938	0.0227828	99.7866
		85	0.111607	0.0223167	99.809
		86	0.0974788	0.0194916	99.8284
		87	0.0894396	0.0178841	99.8463
		88	0.0844067	0.0168777	99.8632
		89	0.0764426	0.0152852	99.8785
		90	0.0719856	0.014394	99.8929
		91	0.0692466	0.0138463	99.9067
		92	0.0639232	0.0127819	99.9195
		93	0.0543989	0.0108774	99.9304
		94	0.047636	0.00952515	99.9399
		95	0.0433569	0.00866952	99.9486
		96	0.0359553	0.00718953	99.9558
		97	0.0314577	0.00629018	99.9621
		98	0.0295043	0.00589959	99.968
		99	0.0275638	0.00551158	99.9735
		100	0.0270384	0.00540651	99.9789
		101	0.0255604	0.00511099	99.984
		102	0.0245629	0.00491153	99.9889
		103	0.0215289	0.00430485	99.9932
		104	0.0174655	0.00349236	99.9967
		105	0.0160503	0.00320938	99.9999
		106	0.000411172	8.22168e-05	100
		107	1.46554e-05	2.93046e-06	100
		108	1.38515e-06	2.76971e-07	100
		109	7.97487e-08	1.59463e-08	100
		110	7.4235e-08	1.48438e-08	100
		111	6.47413e-08	1.29455e-08	100
	Extraction Method: Principal Component Analysis.
	a. When analyzing a covariance matrix, the initial eigenvalues are the same across the raw and rescaled solution.
	Rotated Component Matrixa
		Raw																			Rescaled
		Component																			Component
		1	2	3	4	5	6	7	8	9	10	11	12	13	14	15	16	17	18	19	1	2	3	4	5	6	7	8	9	10	11	12	13	14	15	16	17	18	19
	enry	1.89216																			0.909615
	enly	1.82825																			0.898012
	piry	1.9825																			0.897694
	exry	1.85107																			0.888736
	pily	1.89868																			0.883838
	psry	2.1372																			0.882645
	psly	2.10915																			0.882381
	exly	1.76435																			0.877639
	pgy	-2.8168			-1.35947																-0.748147			-0.361078
	gny	-3.0747			-1.57804																-0.747131			-0.383454
	mllly	-1.55748	-0.778304																		-0.693348	-0.34648
	mllry	-1.52489	-0.830168																		-0.679849	-0.370118
	liy	-1.66524	-0.986474																		-0.638864	-0.378458
	chly	-1.15933	-0.618343					0.744784													-0.58499	-0.312012					0.375813
	chry	-1.14993	-0.643438					0.744357													-0.582147	-0.325738					0.376828
	mullz		1.3441																			0.833571
	mulrz		1.30307																			0.81456
	cphlz		1.22692	0.470282																		0.793416	0.304119
	lsz		1.26621																			0.78902
	cphrz		1.21743																			0.785366
	mllrz		1.19538																			0.770695
	mlllz		1.20758																			0.756004
	liz		1.22067				0.61135															0.678609				0.339868
	golz		-2.68026													-2.45113				-1.72745		-0.563482													-0.515312				-0.363168
	phnrz			1.47135																			0.876022
	phnlz			1.45123																			0.852181
	snz			1.54518																			0.839009
	sbalrz			1.21769																			0.773592
	sballz			1.2481																			0.764806
	prnz			1.62977																			0.710134
	alrz			0.966463																			0.655956
	allz			0.917821																			0.642292
	mphlz		0.726769	0.891628																		0.522865	0.64147
	dpcz		0.742086	0.89548																		0.519196	0.626517
	mphrz		0.745008	0.862579																		0.533693	0.617916
	psrz			-0.992448								0.720079											-0.508875								0.369219
	exlz		-0.558255	-0.921778																		-0.30146	-0.497764
	pslz			-0.942119								0.756108											-0.491498								0.394457
	exrz			-0.904449											-0.621025								-0.465168											-0.3194
	pirz		-0.469558	-0.693941								0.661018										-0.310777	-0.459285								0.437494
	phnry				1.30482																			0.8856
	phnly				1.30469																			0.880569
	sny				1.38491																			0.866274
	sbally				0.813772																			0.698462
	sbalry				0.802696																			0.693462
	prny				1.6494																			0.685487
	dpcy	-0.361681			0.74394			0.524262													-0.32141			0.661108			0.46589
	mphly	-0.354983			0.724756			0.536117													-0.320536			0.654426			0.484093
	mphry	-0.367106			0.720755			0.564425													-0.327805			0.643595			0.504001
	ally				0.771361																			0.612908
	alry				0.761264																			0.600486
	psrx					-1.46395																			-0.899176
	pirx					-1.43807																			-0.889831
	pslx					1.40233																			0.888979
	pilx					1.36425																			0.881723
	exrx					-1.72549																			-0.863455
	exlx					1.70866																			0.860272
	enrx					-1.11495																			-0.70123
	enlx					1.02679																			0.687043
	chlx						1.72332																			0.853075
	mlllx						1.33317																			0.84701
	mullx						1.24069																			0.826612
	chrx						-1.57989																			-0.819669
	mulrx						-1.13066																			-0.807874
	mllrx						-1.129																			-0.800369
	chlz		1.20496				-1.46129															0.534944				-0.648742
	chrz		1.15038				-1.26334															0.561242				-0.616349
	cphrx						-0.297732		0.272836																	-0.343291		0.314585
	cphlx						0.311265																			0.330847
	cphry	-0.809011						1.4193													-0.458998						0.805249
	cphly	-0.836667						1.4182													-0.473824						0.803162
	lsy	-0.877372						1.46818													-0.470038						0.786552
	mulry	-0.978818						1.22353													-0.564112						0.705145
	mully	-0.97452						1.2236													-0.559553						0.702569
	dpcx								0.32287																			0.645899
	snx								0.390912																			0.589828
	prnx								0.524388																			0.567485
	phnlx								0.446725																			0.551229
	lsx								0.265095						0.159708													0.54711						0.329609
	mphlx								0.340847																			0.467502
	mphrx								0.288127																			0.401153
	phnrx								0.28924																			0.366592
	sbalrx									-0.954022																			-0.673596
	sballx									0.89946																			0.64076
	alrx						-0.473014			-0.917019																-0.329931			-0.639629
	allx									0.834524																			0.591461
	zyly										-3.20784																			-0.898588
	zyry										-2.96602																			-0.866562
	zyrz								-1.19651			-2.91688																-0.307647			-0.749988
	zylz											-2.73323								1.47662											-0.705788								0.3813
	enlz			-0.641072								0.682324											-0.434277								0.462223
	pilz		-0.476275	-0.698256								0.702963										-0.310709	-0.455523								0.458594
	enrz			-0.590937								0.616955											-0.409555								0.427588
	golx												-3.86885																			-0.928084
	gorx												3.7961																			0.912376
	gz													2.0219																			0.903676
	nz													1.76825																			0.893442
	lix								0.201721						0.246723													0.376516						0.460512
	gnx														0.417376																			0.435544
	pgx														0.334467																			0.421172
	nx														-0.250742																			-0.411884
	gx														-0.262326																			-0.401146
	pgz		-0.943324													2.16111						-0.312859													0.716744
	gnz		-1.48418													2.63764						-0.391764													0.696232
	gorz		-2.60809													-3.11265						-0.54026													-0.644778
	gory	-1.24406															-2.27688				-0.366306															-0.670415
	goly	-1.31576													-1.11055		-2.34082				-0.368295													-0.310856		-0.655223
	gy	1.96252																-2.31128			0.600358																-0.707049
	ny	1.90462																-2.20625			0.60181																-0.697118
	zylx					1.40239							-1.37397						1.46311						0.493924							-0.483913						0.515309
	zyrx					-1.3952			-0.919751				1.32267						-1.51055						-0.473179			-0.311932				0.448581						-0.512302
	Extraction Method: Principal Component Analysis. Rotation Method: Varimax with Kaiser Normalization.
	a. Rotation converged in 14 iterations.

## Sheet: Sample 1-SCALED
	Total Variance Explained
	Component	Initial Eigenvalues			Extraction Sums of Squared Loadings			Rotation Sums of Squared Loadings
		Total	% of Variance	Cumulative %	Total	% of Variance	Cumulative %	Total	% of Variance	Cumulative %
	1	17.3308	15.6133	15.6133	17.3308	15.6133	15.6133	8.76747	7.89862	7.89862
	2	10.7999	9.72966	25.343	10.7999	9.72966	25.343	8.56112	7.71272	15.6113
	3	9.76567	8.7979	34.1409	9.76567	8.7979	34.1409	7.82821	7.05244	22.6638
	4	6.47934	5.83725	39.9781	6.47934	5.83725	39.9781	7.01189	6.31702	28.9808
	5	6.17396	5.56212	45.5403	6.17396	5.56212	45.5403	6.47043	5.82921	34.81
	6	5.48453	4.94101	50.4813	5.48453	4.94101	50.4813	6.23509	5.6172	40.4272
	7	4.28195	3.85761	54.3389	4.28195	3.85761	54.3389	6.20328	5.58854	46.0157
	8	3.8107	3.43307	57.7719	3.8107	3.43307	57.7719	4.76064	4.28887	50.3046
	9	3.31976	2.99078	60.7627	3.31976	2.99078	60.7627	3.47691	3.13235	53.437
	10	3.14748	2.83557	63.5983	3.14748	2.83557	63.5983	3.4018	3.06469	56.5016
	11	2.65265	2.38978	65.9881	2.65265	2.38978	65.9881	3.01116	2.71275	59.2144
	12	2.51816	2.26861	68.2567	2.51816	2.26861	68.2567	2.69296	2.42609	61.6405
	13	2.29849	2.07071	70.3274	2.29849	2.07071	70.3274	2.68669	2.42044	64.0609
	14	2.01733	1.81741	72.1448	2.01733	1.81741	72.1448	2.62688	2.36656	66.4275
	15	1.84169	1.65918	73.804	1.84169	1.65918	73.804	2.58953	2.33291	68.7604
	16	1.7021	1.53343	75.3374	1.7021	1.53343	75.3374	2.48892	2.24227	71.0027
	17	1.57795	1.42158	76.759	1.57795	1.42158	76.759	2.45219	2.20918	73.2118
	18	1.52687	1.37556	78.1346	1.52687	1.37556	78.1346	2.36483	2.13048	75.3423
	19	1.35475	1.2205	79.355	1.35475	1.2205	79.355	2.17078	1.95566	77.298
	20	1.32634	1.1949	80.5499	1.32634	1.1949	80.5499	2.15437	1.94087	79.2389
	21	1.25867	1.13393	81.6839	1.25867	1.13393	81.6839	2.14732	1.93452	81.1734
	22	1.12518	1.01368	82.6976	1.12518	1.01368	82.6976	1.57772	1.42137	82.5947
	23	1.02487	0.923308	83.6209	1.02487	0.923308	83.6209	1.13899	1.02612	83.6209
	24	0.993864	0.895373	84.5162
	25	0.910989	0.82071	85.337
	26	0.849998	0.765764	86.1027
	27	0.767462	0.691407	86.7941
	28	0.727016	0.65497	87.4491
	29	0.683744	0.615986	88.0651
	30	0.635834	0.572824	88.6379
	31	0.613867	0.553033	89.1909
	32	0.556548	0.501395	89.6923
	33	0.547972	0.493669	90.186
	34	0.539644	0.486165	90.6722
	35	0.492618	0.4438	91.116
	36	0.47638	0.429171	91.5451
	37	0.409677	0.369078	91.9142
	38	0.398573	0.359075	92.2733
	39	0.380713	0.342984	92.6163
	40	0.374692	0.33756	92.9538
	41	0.334671	0.301506	93.2553
	42	0.326677	0.294303	93.5496
	43	0.318364	0.286814	93.8365
	44	0.307923	0.277408	94.1139
	45	0.285769	0.25745	94.3713
	46	0.278354	0.250769	94.6221
	47	0.260879	0.235026	94.8571
	48	0.244403	0.220183	95.0773
	49	0.23654	0.213099	95.2904
	50	0.230525	0.207681	95.4981
	51	0.221207	0.199285	95.6974
	52	0.211931	0.190929	95.8883
	53	0.208044	0.187427	96.0757
	54	0.204759	0.184468	96.2602
	55	0.203679	0.183495	96.4437
	56	0.192516	0.173438	96.6171
	57	0.185016	0.166681	96.7838
	58	0.182121	0.164073	96.9479
	59	0.170678	0.153764	97.1016
	60	0.161101	0.145136	97.2468
	61	0.151034	0.136067	97.3828
	62	0.14812	0.133441	97.5163
	63	0.144899	0.13054	97.6468
	64	0.135736	0.122284	97.7691
	65	0.131435	0.11841	97.8875
	66	0.125102	0.112704	98.0002
	67	0.121641	0.109587	98.1098
	68	0.116619	0.105062	98.2149
	69	0.109116	0.0983028	98.3132
	70	0.108668	0.0978987	98.4111
	71	0.100376	0.090429	98.5015
	72	0.0974334	0.0877778	98.5893
	73	0.0925852	0.0834101	98.6727
	74	0.0868101	0.0782073	98.7509
	75	0.0841446	0.0758059	98.8267
	76	0.0769665	0.0693392	98.896
	77	0.0757159	0.0682125	98.9642
	78	0.0743478	0.06698	99.0312
	79	0.0714601	0.0643784	99.0956
	80	0.0677425	0.0610293	99.1566
	81	0.0649341	0.0584992	99.2151
	82	0.0618934	0.0557598	99.2709
	83	0.0584527	0.0526601	99.3236
	84	0.0580334	0.0522823	99.3758
	85	0.057544	0.0518414	99.4277
	86	0.0538124	0.0484796	99.4762
	87	0.0513162	0.0462308	99.5224
	88	0.0490023	0.0441462	99.5665
	89	0.0481483	0.0433769	99.6099
	90	0.0465156	0.041906	99.6518
	91	0.0422749	0.0380855	99.6899
	92	0.0401871	0.0362046	99.7261
	93	0.0386299	0.0348017	99.7609
	94	0.0372798	0.0335854	99.7945
	95	0.0336051	0.0302749	99.8248
	96	0.0306769	0.0276368	99.8524
	97	0.0294998	0.0265764	99.879
	98	0.0249356	0.0224645	99.9014
	99	0.0241771	0.0217812	99.9232
	100	0.018793	0.0169306	99.9402
	101	0.0174069	0.0156819	99.9558
	102	0.0147986	0.0133321	99.9692
	103	0.0129468	0.0116638	99.9808
	104	0.0113976	0.0102681	99.9911
	105	0.0098759	0.00889721	100
	106	3.7168e-08	3.34847e-08	100
	107	3.39121e-08	3.05514e-08	100
	108	1.78117e-08	1.60465e-08	100
	109	1.659e-08	1.49459e-08	100
	110	1.39518e-08	1.25692e-08	100
	111	6.04182e-09	5.44308e-09	100
	Extraction Method: Principal Component Analysis.
	Rotated Component Matrixa
		Component
		1	2	3	4	5	6	7	8	9	10	11	12	13	14	15	16	17	18	19	20	21	22	23
	cphrz	0.929295
	cphlz	0.927034
	lsz	0.919308
	mphrz	0.782167		0.443515
	mphlz	0.773463		0.469355
	dpcz	0.766248		0.456733
	mulrz	0.713027					0.300193								0.337923
	mullz	0.684562					0.354919
	pgz	-0.567982																			0.478779
	gnz	-0.557737																			0.47841
	piry		-0.82562
	pily		-0.820666
	enry		-0.818532
	enly		-0.816682
	exry		-0.795488
	exly		-0.782436
	psly		-0.718948																				-0.370482
	psry		-0.70654																				-0.418021
	gorx		-0.497219										-0.403079
	golx	-0.31431	0.472273										0.3754
	zylx		0.463873											0.39224							-0.316895
	zyrx		-0.424257											-0.303774							0.327494
	pgy		0.409857		-0.356281
	liy	-0.338945	0.396624		-0.374968								0.308646
	phnrz			0.813153
	sbalrz			0.800312
	phnlz			0.780702
	sballz			0.775017
	snz			0.772013
	alrz			0.725457																				-0.331397
	allz			0.705108
	prnz			0.660549
	psrz	-0.304422		-0.481529
	pslz			-0.467539
	pilz	-0.355723		-0.445309														0.38132					-0.36556
	pirz	-0.381919		-0.441973														0.364796
	exlz	-0.302563		-0.44
	phnly				0.920914
	sny				0.917175
	phnry				0.916468
	dpcy				0.749156	0.497285
	mphly				0.741052	0.520082
	mphry				0.730647	0.539845
	prny				0.63224
	mllry		0.410683		-0.455799								0.309034
	chry				-0.451538	0.354116
	mllly		0.437978		-0.448041								0.307674						0.342811
	chly				-0.422403	0.34717
	gny		0.375809		-0.388745
	cphry					0.911885
	cphly					0.908309
	lsy					0.886806
	mulry					0.814075
	mully					0.800527
	mlllx						-0.835453
	chlx						-0.825638
	chrx						0.824593
	mllrx						0.81648
	mullx						-0.796431
	mulrx						0.778089
	chlz						0.70342
	chrz						0.684603								0.395607
	pslx							0.86656
	pilx							0.85979
	psrx							-0.856506
	pirx							-0.84337
	exlx							0.771493
	exrx							-0.758176															0.318492
	enrx							-0.687409															-0.365466
	enlx							0.681589															0.502936
	snx								0.914094
	prnx								0.844063
	dpcx								0.803965			0.375223
	phnlx								0.748207		0.30086
	phnrx								0.609963		-0.313419					0.496104
	mphlx								0.599019			0.317394				-0.585146
	alry									0.838167
	sbalry				0.333227					0.807383
	ally									0.750908
	sbally				0.37337					0.749131
	alrx										-0.822121
	allx										0.791651
	sbalrx										-0.756229
	sballx										0.732645
	lsx								0.303736			0.835921
	lix											0.811391								0.332522
	gy												-0.860505
	ny												-0.83842
	zyry													-0.85801
	zyly													-0.857415
	mllrz	0.360739													0.720329
	liz	0.33274													0.708749
	mlllz	0.334372		-0.301844											0.597669
	cphrx											0.348431				0.763171
	mphrx								0.480112							0.737934
	cphlx											0.539145				-0.640179
	nz																0.890207
	gz																0.885587
	zyrz																	-0.801684
	zylz																	-0.775865
	enlz			-0.413894														0.466219
	enrz	-0.321745		-0.383452														0.421061
	gory																		-0.720958
	goly																		-0.711931
	pgx																			0.900485
	gnx																			0.892213
	gorz		-0.334333																		-0.708744
	golz	-0.327652	-0.310755																		-0.613399
	gx																					0.947718
	nx																					0.947179
	exrz	-0.306551		-0.391157																			0.419111
	Extraction Method: Principal Component Analysis. Rotation Method: Varimax with Kaiser Normalization.
	a. Rotation converged in 17 iterations.

## Sheet: Sample 2-UNSCALED
	Total Variance Explained
	Component		Initial Eigenvaluesa			Extraction Sums of Squared Loadings			Rotation Sums of Squared Loadings
			Total	% of Variance	Cumulative %	Total	% of Variance	Cumulative %	Total	% of Variance	Cumulative %
	Raw	1	106.525	20.1032	20.1032	106.525	20.1032	20.1032	79.5443	15.0115	15.0115
		2	59.7719	11.2801	31.3833	59.7719	11.2801	31.3833	51.8026	9.77611	24.7876
		3	52.779	9.96038	41.3437	52.779	9.96038	41.3437	34.383	6.48872	31.2763
		4	34.3076	6.47448	47.8182	34.3076	6.47448	47.8182	28.3022	5.34116	36.6175
		5	32.7479	6.18013	53.9983	32.7479	6.18013	53.9983	23.1238	4.3639	40.9814
		6	28.7395	5.42369	59.422	28.7395	5.42369	59.422	20.821	3.92932	44.9107
		7	24.0171	4.53247	63.9545	24.0171	4.53247	63.9545	19.6798	3.71395	48.6247
		8	20.3376	3.83809	67.7926	20.3376	3.83809	67.7926	20.5825	3.8843	52.509
		9	17.8097	3.36102	71.1536	17.8097	3.36102	71.1536	10.3875	1.96031	54.4693
		10	13.2214	2.49512	73.6487	13.2214	2.49512	73.6487	35.7228	6.74156	61.2108
		11	12.0238	2.26912	75.9178	12.0238	2.26912	75.9178	8.48031	1.60039	62.8112
		12	11.2296	2.11923	78.0371	11.2296	2.11923	78.0371	7.54091	1.42311	64.2343
		13	9.88539	1.86556	79.9026	9.88539	1.86556	79.9026	15.4901	2.92327	67.1576
		14	8.87371	1.67464	81.5772	8.87371	1.67464	81.5772	33.9979	6.41605	73.5737
		15	7.5061	1.41654	82.9938	7.5061	1.41654	82.9938	26.056	4.91726	78.4909
		16	6.30141	1.18919	84.183	6.30141	1.18919	84.183	11.6118	2.19136	80.6823
		17	5.93891	1.12078	85.3038	5.93891	1.12078	85.3038	8.14206	1.53656	82.2188
		18	5.51123	1.04007	86.3438	5.51123	1.04007	86.3438	13.9388	2.63052	84.8493
		19	5.19003	0.979455	87.3233	5.19003	0.979455	87.3233	13.1092	2.47395	87.3233
		20	4.36641	0.824023	88.1473
		21	4.22026	0.796441	88.9438
		22	3.50708	0.661851	89.6056
		23	3.33223	0.628854	90.2345
		24	3.16895	0.59804	90.8325
		25	2.82156	0.532481	91.365
		26	2.6039	0.491404	91.8564
		27	2.47085	0.466295	92.3227
		28	2.33452	0.440567	92.7633
		29	2.17411	0.410295	93.1735
		30	2.05859	0.388493	93.562
		31	1.94787	0.3676	93.9296
		32	1.8521	0.349526	94.2792
		33	1.78883	0.337586	94.6168
		34	1.60809	0.303476	94.9202
		35	1.5546	0.293381	95.2136
		36	1.42879	0.269639	95.4832
		37	1.32739	0.250503	95.7338
		38	1.29983	0.245302	95.9791
		39	1.18812	0.224221	96.2033
		40	1.04267	0.196771	96.4
		41	0.974082	0.183827	96.5839
		42	0.861631	0.162606	96.7465
		43	0.816813	0.154148	96.9006
		44	0.79905	0.150796	97.0514
		45	0.76923	0.145168	97.1966
		46	0.764409	0.144258	97.3408
		47	0.704744	0.132998	97.4738
		48	0.66121	0.124783	97.5986
		49	0.619553	0.116921	97.7156
		50	0.606267	0.114414	97.83
		51	0.591003	0.111533	97.9415
		52	0.561112	0.105892	98.0474
		53	0.552347	0.104238	98.1516
		54	0.512858	0.0967859	98.2484
		55	0.491858	0.0928229	98.3412
		56	0.485642	0.0916497	98.4329
		57	0.466901	0.0881128	98.521
		58	0.439837	0.0830054	98.604
		59	0.42971	0.0810943	98.6851
		60	0.406157	0.0766495	98.7617
		61	0.36047	0.0680275	98.8298
		62	0.351812	0.0663935	98.8962
		63	0.345287	0.065162	98.9613
		64	0.33162	0.0625829	99.0239
		65	0.324674	0.0612721	99.0852
		66	0.301094	0.056822	99.142
		67	0.291226	0.0549598	99.197
		68	0.285593	0.0538967	99.2509
		69	0.263429	0.049714	99.3006
		70	0.246083	0.0464404	99.347
		71	0.227708	0.0429728	99.39
		72	0.222329	0.0419575	99.4319
		73	0.214221	0.0404275	99.4724
		74	0.197242	0.0372232	99.5096
		75	0.182496	0.0344403	99.544
		76	0.172635	0.0325794	99.5766
		77	0.169701	0.0320258	99.6086
		78	0.165871	0.031303	99.6399
		79	0.155813	0.0294048	99.6694
		80	0.145046	0.0273729	99.6967
		81	0.135623	0.0255947	99.7223
		82	0.130513	0.0246302	99.747
		83	0.120755	0.0227888	99.7697
		84	0.115303	0.0217599	99.7915
		85	0.109293	0.0206257	99.8121
		86	0.0990646	0.0186953	99.8308
		87	0.0924138	0.0174402	99.8483
		88	0.0849157	0.0160252	99.8643
		89	0.0811037	0.0153058	99.8796
		90	0.0761678	0.0143743	99.894
		91	0.0702766	0.0132625	99.9072
		92	0.0624505	0.0117856	99.919
		93	0.0593113	0.0111932	99.9302
		94	0.0474766	0.00895972	99.9392
		95	0.0438791	0.00828081	99.9474
		96	0.0412477	0.00778421	99.9552
		97	0.034633	0.0065359	99.9618
		98	0.032697	0.00617054	99.9679
		99	0.0309902	0.00584844	99.9738
		100	0.0291734	0.00550556	99.9793
		101	0.0263733	0.00497714	99.9843
		102	0.0248695	0.00469334	99.989
		103	0.0237347	0.00447917	99.9934
		104	0.0196141	0.00370155	99.9971
		105	0.0146299	0.00276094	99.9999
		106	0.000427211	8.06226e-05	100
		107	7.37883e-05	1.39252e-05	100
		108	1.44405e-06	2.72519e-07	100
		109	8.24152e-08	1.55533e-08	100
		110	7.17033e-08	1.35318e-08	100
		111	6.12902e-08	1.15666e-08	100
	Rescaled	1	106.525	20.1032	20.1032	17.7988	16.0349	16.0349	12.4962	11.2578	11.2578
		2	59.7719	11.2801	31.3833	6.9324	6.2454	22.2803	9.38732	8.45704	19.7148
		3	52.779	9.96038	41.3437	8.68703	7.82616	30.1065	7.97726	7.18672	26.9016
		4	34.3076	6.47448	47.8182	3.23056	2.91041	33.0169	7.01398	6.3189	33.2205
		5	32.7479	6.18013	53.9983	3.95626	3.5642	36.5811	6.82966	6.15284	39.3733
		6	28.7395	5.42369	59.422	8.60871	7.7556	44.3367	5.99401	5.40001	44.7733
		7	24.0171	4.53247	63.9545	2.4631	2.219	46.5557	5.94015	5.35149	50.1248
		8	20.3376	3.83809	67.7926	5.24131	4.72191	51.2776	4.16987	3.75664	53.8814
		9	17.8097	3.36102	71.1536	4.40275	3.96644	55.244	3.35612	3.02353	56.905
		10	13.2214	2.49512	73.6487	2.88898	2.60269	57.8467	2.73239	2.46161	59.3666
		11	12.0238	2.26912	75.9178	3.69069	3.32495	61.1717	2.67461	2.40956	61.7761
		12	11.2296	2.11923	78.0371	2.51174	2.26283	63.4345	2.54395	2.29185	64.068
		13	9.88539	1.86556	79.9026	2.26067	2.03664	65.4711	2.44955	2.2068	66.2748
		14	8.87371	1.67464	81.5772	1.81216	1.63258	67.1037	2.39871	2.161	68.4358
		15	7.5061	1.41654	82.9938	1.31766	1.18708	68.2908	1.93645	1.74455	70.1803
		16	6.30141	1.18919	84.183	1.63134	1.46968	69.7605	1.2885	1.16081	71.3411
		17	5.93891	1.12078	85.3038	1.46073	1.31597	71.0765	1.16837	1.05259	72.3937
		18	5.51123	1.04007	86.3438	2.02274	1.82229	72.8987	0.860405	0.77514	73.1689
		19	5.19003	0.979455	87.3233	1.10852	0.998665	73.8974	0.808674	0.728535	73.8974
		20	4.36641	0.824023	88.1473
		21	4.22026	0.796441	88.9438
		22	3.50708	0.661851	89.6056
		23	3.33223	0.628854	90.2345
		24	3.16895	0.59804	90.8325
		25	2.82156	0.532481	91.365
		26	2.6039	0.491404	91.8564
		27	2.47085	0.466295	92.3227
		28	2.33452	0.440567	92.7633
		29	2.17411	0.410295	93.1735
		30	2.05859	0.388493	93.562
		31	1.94787	0.3676	93.9296
		32	1.8521	0.349526	94.2792
		33	1.78883	0.337586	94.6168
		34	1.60809	0.303476	94.9202
		35	1.5546	0.293381	95.2136
		36	1.42879	0.269639	95.4832
		37	1.32739	0.250503	95.7338
		38	1.29983	0.245302	95.9791
		39	1.18812	0.224221	96.2033
		40	1.04267	0.196771	96.4
		41	0.974082	0.183827	96.5839
		42	0.861631	0.162606	96.7465
		43	0.816813	0.154148	96.9006
		44	0.79905	0.150796	97.0514
		45	0.76923	0.145168	97.1966
		46	0.764409	0.144258	97.3408
		47	0.704744	0.132998	97.4738
		48	0.66121	0.124783	97.5986
		49	0.619553	0.116921	97.7156
		50	0.606267	0.114414	97.83
		51	0.591003	0.111533	97.9415
		52	0.561112	0.105892	98.0474
		53	0.552347	0.104238	98.1516
		54	0.512858	0.0967859	98.2484
		55	0.491858	0.0928229	98.3412
		56	0.485642	0.0916497	98.4329
		57	0.466901	0.0881128	98.521
		58	0.439837	0.0830054	98.604
		59	0.42971	0.0810943	98.6851
		60	0.406157	0.0766495	98.7617
		61	0.36047	0.0680275	98.8298
		62	0.351812	0.0663935	98.8962
		63	0.345287	0.065162	98.9613
		64	0.33162	0.0625829	99.0239
		65	0.324674	0.0612721	99.0852
		66	0.301094	0.056822	99.142
		67	0.291226	0.0549598	99.197
		68	0.285593	0.0538967	99.2509
		69	0.263429	0.049714	99.3006
		70	0.246083	0.0464404	99.347
		71	0.227708	0.0429728	99.39
		72	0.222329	0.0419575	99.4319
		73	0.214221	0.0404275	99.4724
		74	0.197242	0.0372232	99.5096
		75	0.182496	0.0344403	99.544
		76	0.172635	0.0325794	99.5766
		77	0.169701	0.0320258	99.6086
		78	0.165871	0.031303	99.6399
		79	0.155813	0.0294048	99.6694
		80	0.145046	0.0273729	99.6967
		81	0.135623	0.0255947	99.7223
		82	0.130513	0.0246302	99.747
		83	0.120755	0.0227888	99.7697
		84	0.115303	0.0217599	99.7915
		85	0.109293	0.0206257	99.8121
		86	0.0990646	0.0186953	99.8308
		87	0.0924138	0.0174402	99.8483
		88	0.0849157	0.0160252	99.8643
		89	0.0811037	0.0153058	99.8796
		90	0.0761678	0.0143743	99.894
		91	0.0702766	0.0132625	99.9072
		92	0.0624505	0.0117856	99.919
		93	0.0593113	0.0111932	99.9302
		94	0.0474766	0.00895972	99.9392
		95	0.0438791	0.00828081	99.9474
		96	0.0412477	0.00778421	99.9552
		97	0.034633	0.0065359	99.9618
		98	0.032697	0.00617054	99.9679
		99	0.0309902	0.00584844	99.9738
		100	0.0291734	0.00550556	99.9793
		101	0.0263733	0.00497714	99.9843
		102	0.0248695	0.00469334	99.989
		103	0.0237347	0.00447917	99.9934
		104	0.0196141	0.00370155	99.9971
		105	0.0146299	0.00276094	99.9999
		106	0.000427211	8.06226e-05	100
		107	7.37883e-05	1.39252e-05	100
		108	1.44405e-06	2.72519e-07	100
		109	8.24152e-08	1.55533e-08	100
		110	7.17033e-08	1.35318e-08	100
		111	6.12902e-08	1.15666e-08	100
	Extraction Method: Principal Component Analysis.
	a. When analyzing a covariance matrix, the initial eigenvalues are the same across the raw and rescaled solution.
	Rotated Component Matrixa
		Raw																			Rescaled
		Component																			Component
		1	2	3	4	5	6	7	8	9	10	11	12	13	14	15	16	17	18	19	1	2	3	4	5	6	7	8	9	10	11	12	13	14	15	16	17	18	19
	enry	1.8898																			0.88973
	enly	1.84718																			0.883267
	pily	1.85231																			0.881043
	exly	1.82215																			0.879169
	piry	1.93002																			0.878438
	exry	1.84194																			0.873461
	psry	2.13215																			0.869811
	psly	2.0336																			0.867997
	pgy	-2.95496				-1.30548															-0.768656				-0.339586
	gny	-3.31481				-1.60297															-0.768238				-0.371504
	mllly	-1.57182	-0.830282																		-0.686866	-0.362824
	mllry	-1.56488	-0.872641																		-0.682885	-0.380805
	liy	-1.74923	-0.963163																		-0.666356	-0.36691
	gy	2.24404															-2.17544				0.649403															-0.629551
	chry	-1.07981	-0.615359				0.659284														-0.551319	-0.314183				0.336609
	chly	-1.1033	-0.663918				0.636538														-0.542675	-0.326557				0.31309
	gory	-1.59471	1.13395						-1.26827		1.34037								-1.16928		-0.436227	0.310187						-0.34693		0.366652								-0.319851
	mulrz		1.33695																			0.826761
	lsz		1.38883																			0.820693
	cphrz		1.31614																			0.817783
	cphlz		1.32782																			0.813514
	mullz		1.38197																			0.806333
	mllrz		1.26406																			0.782155
	mlllz		1.26903																			0.777167
	liz		1.31278					0.61667														0.720137					0.338281
	golz		-2.6522	-1.55596												-2.40126				-2.2899		-0.559312	-0.32813												-0.506391				-0.482907
	gorz		-2.45567	-1.71786												-2.42299			-2.19364			-0.518776	-0.362908												-0.511873			-0.463421
	phnrz			1.51256																			0.877088
	phnlz			1.50273																			0.867275
	snz			1.57402																			0.819948
	sbalrz			1.23402																			0.758763
	sballz			1.25895																			0.751554
	prnz			1.68244																			0.700525
	alrz			1.09073																			0.683422
	allz			0.972876																			0.634711
	mphrz		0.733381	0.792594																		0.532769	0.575783
	mphlz		0.724465	0.789991			-0.421833															0.521801	0.568997			-0.303829
	dpcz		0.733651	0.778551			-0.429395															0.518188	0.549901			-0.303288
	psrx				-1.54972																			-0.897638
	pslx				1.47848																			0.8939
	pirx				-1.53875																			-0.892628
	pilx				1.4457																			0.889451
	exrx				-1.75518																			-0.862435
	exlx				1.64436																			0.847908
	enlx				1.09803																			0.709637
	enrx				-1.16309																			-0.703641
	phnry					1.25851																			0.875561
	phnly					1.25674																			0.86768
	sny					1.34903																			0.849841
	prny					1.71139																			0.709229
	sbally					0.803512																			0.680064
	sbalry					0.781388																			0.675427
	alry					0.799614																			0.633967
	ally					0.767822																			0.625067
	cphry	-0.672621					1.56365														-0.371673					0.864035
	cphly	-0.692225					1.56151														-0.382513					0.862868
	lsy	-0.744951					1.54886														-0.401529					0.834838
	mulry	-0.824184					1.24504														-0.490214					0.740533
	mully	-0.844486					1.2392														-0.496154					0.728056
	mphry					0.580474	0.662759																		0.542541	0.619449
	mphly					0.583558	0.642265																		0.545385	0.600252
	dpcy					0.602155	0.633614																		0.551003	0.57979
	chlx							1.71453																			0.836476
	chrx							-1.64634																			-0.814173
	mlllx							1.26277																			0.812834
	mullx							1.21302																			0.800606
	mllrx							-1.19279																			-0.792312
	mulrx							-1.09962																			-0.76012
	chlz		1.18532					-1.45736														0.521451					-0.641123
	chrz		1.16541					-1.31369														0.541677					-0.610597
	pilz			-0.557043					1.13094														-0.349999					0.710591
	pirz			-0.538076					1.03878														-0.356992					0.689188
	enlz								0.940243																			0.661113
	enrz			-0.431118					0.851475														-0.316698					0.62549
	pslz			-0.752925					1.09923														-0.393235					0.574099
	exlz			-0.62976					1.02411				0.620718										-0.332379					0.540515				0.327607
	psrz			-0.687354					0.968183														-0.375785					0.529318
	exrz		-0.578307	-0.616233					0.880752													-0.310595	-0.330965					0.473032
	allx							0.43326		-0.8546																	0.307223		-0.605995
	sballx							0.438014		-0.870138																	0.301739		-0.59942
	alrx							-0.435921		0.835285																	-0.308416		0.590968
	sbalrx									0.817643																			0.557824
	mphrx									0.27803																			0.368653
	cphrx									0.320974																			0.325505
	zyry										-3.5977																			-0.912927
	zyly										-3.72316																			-0.900803
	goly	-1.2623	1.14589						-1.22906		1.7903		-1.21759						-1.21007		-0.333569	0.302808						-0.324785		0.473095		-0.321755						-0.319769
	dpcx											0.272891																			0.582608
	prnx											0.493995																			0.544332
	snx											0.338121																			0.523143
	phnlx											0.361834																			0.430014
	mphlx											0.316734																			0.40118
	phnrx									0.244219		0.255547																	0.310304		0.324697
	cphlx
	lix											0.190421	0.313285																		0.337673	0.555548
	lsx											0.226986	0.245607																		0.432497	0.467977
	pgx												0.341638																			0.451051
	nx												-0.273166																			-0.448501
	gnx												0.381535																			0.417563
	gx												-0.269027																			-0.39812
	nz													1.82661																			0.888584
	gz													2.03746																			0.884296
	golx														-3.81029																			-0.912372
	gorx														3.73737																			0.893246
	zylx				1.36463					-0.984653					-1.49594			1.23669						0.461203					-0.332783					-0.505584			0.417965
	pgz		-0.905584													2.23669						-0.304109													0.751114
	gnz		-1.48531													2.76307						-0.394108													0.733142
	ny	2.04077															-2.11107				0.636325															-0.658245
	zyrx				-1.30915										1.32734			-1.57828						-0.444378										0.450552			-0.535731
	zyrz		-1.84404	-1.58872					-1.74034					-1.30109					2.09499			-0.426972	-0.367856					-0.402962					-0.301257					0.485078
	zylz		-2.0037	-1.74326					-1.80439											2.10489		-0.458888	-0.399243					-0.413241											0.482063
	Extraction Method: Principal Component Analysis. Rotation Method: Varimax with Kaiser Normalization.
	a. Rotation converged in 13 iterations.

## Sheet: Sample 2-SCALED
	Total Variance Explained
	Component	Initial Eigenvalues			Extraction Sums of Squared Loadings			Rotation Sums of Squared Loadings
		Total	% of Variance	Cumulative %	Total	% of Variance	Cumulative %	Total	% of Variance	Cumulative %
	1	15.8364	14.267	14.267	15.8364	14.267	14.267	9.498	8.55675	8.55675
	2	11.4519	10.317	24.5841	11.4519	10.317	24.5841	8.56234	7.71382	16.2706
	3	9.97633	8.98768	33.5717	9.97633	8.98768	33.5717	8.00472	7.21146	23.482
	4	6.43736	5.79942	39.3712	6.43736	5.79942	39.3712	6.60878	5.95386	29.4359
	5	6.00969	5.41413	44.7853	6.00969	5.41413	44.7853	6.57735	5.92554	35.3614
	6	4.81825	4.34076	49.1261	4.81825	4.34076	49.1261	5.92234	5.33544	40.6969
	7	4.57889	4.12513	53.2512	4.57889	4.12513	53.2512	5.8179	5.24135	45.9382
	8	4.06569	3.66278	56.914	4.06569	3.66278	56.914	4.22645	3.80761	49.7458
	9	3.68989	3.32422	60.2382	3.68989	3.32422	60.2382	3.5588	3.20613	52.952
	10	3.25295	2.93059	63.1688	3.25295	2.93059	63.1688	3.47825	3.13356	56.0855
	11	2.70245	2.43464	65.6034	2.70245	2.43464	65.6034	3.35536	3.02285	59.1084
	12	2.44176	2.19978	67.8032	2.44176	2.19978	67.8032	3.19073	2.87454	61.9829
	13	2.29123	2.06418	69.8674	2.29123	2.06418	69.8674	3.1333	2.82279	64.8057
	14	2.11545	1.90581	71.7732	2.11545	1.90581	71.7732	2.89724	2.61012	67.4158
	15	1.99292	1.79542	73.5686	1.99292	1.79542	73.5686	2.86995	2.58554	70.0013
	16	1.7352	1.56324	75.1319	1.7352	1.56324	75.1319	2.44494	2.20265	72.204
	17	1.61988	1.45935	76.5912	1.61988	1.45935	76.5912	2.22975	2.00878	74.2128
	18	1.5746	1.41856	78.0098	1.5746	1.41856	78.0098	2.19151	1.97433	76.1871
	19	1.43177	1.28988	79.2996	1.43177	1.28988	79.2996	2.15948	1.94548	78.1326
	20	1.28744	1.15985	80.4595	1.28744	1.15985	80.4595	1.88011	1.6938	79.8264
	21	1.16442	1.04903	81.5085	1.16442	1.04903	81.5085	1.6527	1.48892	81.3153
	22	1.05385	0.949415	82.4579	1.05385	0.949415	82.4579	1.26832	1.14263	82.4579
	23	0.980262	0.883119	83.3411
	24	0.942564	0.849156	84.1902
	25	0.922589	0.831162	85.0214
	26	0.83641	0.753522	85.7749
	27	0.794141	0.715442	86.4903
	28	0.764441	0.688686	87.179
	29	0.695054	0.626175	87.8052
	30	0.645545	0.581572	88.3868
	31	0.612479	0.551783	88.9386
	32	0.585772	0.527722	89.4663
	33	0.548339	0.493999	89.9603
	34	0.537793	0.484498	90.4448
	35	0.520536	0.468951	90.9137
	36	0.472657	0.425817	91.3395
	37	0.448392	0.403957	91.7435
	38	0.40744	0.367063	92.1106
	39	0.393618	0.354611	92.4652
	40	0.389739	0.351116	92.8163
	41	0.368063	0.331588	93.1479
	42	0.364869	0.32871	93.4766
	43	0.334906	0.301717	93.7783
	44	0.30539	0.275126	94.0534
	45	0.302322	0.272362	94.3258
	46	0.281404	0.253517	94.5793
	47	0.271051	0.24419	94.8235
	48	0.255132	0.229849	95.0534
	49	0.247324	0.222814	95.2762
	50	0.240362	0.216543	95.4927
	51	0.228886	0.206204	95.6989
	52	0.217077	0.195564	95.8945
	53	0.202612	0.182533	96.077
	54	0.201434	0.181472	96.2585
	55	0.198188	0.178548	96.437
	56	0.190514	0.171635	96.6087
	57	0.183724	0.165517	96.7742
	58	0.176489	0.158999	96.9332
	59	0.170511	0.153613	97.0868
	60	0.15721	0.14163	97.2284
	61	0.149125	0.134347	97.3628
	62	0.145994	0.131526	97.4943
	63	0.144678	0.13034	97.6246
	64	0.141308	0.127304	97.7519
	65	0.133206	0.120005	97.8719
	66	0.120334	0.108409	97.9804
	67	0.118224	0.106508	98.0869
	68	0.117373	0.105742	98.1926
	69	0.115071	0.103668	98.2963
	70	0.107988	0.0972868	98.3936
	71	0.100728	0.0907457	98.4843
	72	0.0938431	0.0845433	98.5688
	73	0.0927423	0.0835516	98.6524
	74	0.0894768	0.0806097	98.733
	75	0.0857942	0.0772921	98.8103
	76	0.0792683	0.0714129	98.8817
	77	0.0782161	0.070465	98.9522
	78	0.0757391	0.0682334	99.0204
	79	0.0703877	0.0634123	99.0838
	80	0.069274	0.062409	99.1462
	81	0.0676856	0.0609781	99.2072
	82	0.064719	0.0583054	99.2655
	83	0.0628431	0.0566154	99.3221
	84	0.0598763	0.0539426	99.3761
	85	0.057171	0.0515054	99.4276
	86	0.0537614	0.0484337	99.476
	87	0.0508491	0.04581	99.5218
	88	0.0491465	0.0442761	99.5661
	89	0.046133	0.0415613	99.6077
	90	0.0445527	0.0401376	99.6478
	91	0.0432385	0.0389536	99.6868
	92	0.0424036	0.0382014	99.725
	93	0.0377703	0.0340273	99.759
	94	0.0358089	0.0322603	99.7912
	95	0.031665	0.028527	99.8198
	96	0.0297924	0.02684	99.8466
	97	0.0283965	0.0255824	99.8722
	98	0.0270737	0.0243907	99.8966
	99	0.0247159	0.0222666	99.9189
	100	0.0233663	0.0210507	99.9399
	101	0.0189085	0.0170347	99.9569
	102	0.0139737	0.012589	99.9695
	103	0.0133579	0.0120342	99.9816
	104	0.0120017	0.0108123	99.9924
	105	0.00846746	0.00762834	100
	106	3.57558e-08	3.22124e-08	100
	107	3.33004e-08	3.00004e-08	100
	108	1.63403e-08	1.4721e-08	100
	109	1.34392e-08	1.21074e-08	100
	110	1.1292e-08	1.01729e-08	100
	111	5.81682e-09	5.24038e-09	100
	Extraction Method: Principal Component Analysis.
	Rotated Component Matrixa
		Component
		1	2	3	4	5	6	7	8	9	10	11	12	13	14	15	16	17	18	19	20	21	22
	cphrz	0.90289
	cphlz	0.897603
	lsz	0.895552
	mulrz	0.802844
	mullz	0.770614						0.301058
	mphrz	0.665803		0.558134
	dpcz	0.656655		0.534613
	mphlz	0.650303		0.554763
	gnz	-0.630339																	0.371601
	liz	0.603462		-0.345473
	mllrz	0.60173		-0.415813
	mlllz	0.599226		-0.40553
	pgz	-0.58266																	0.421407
	enry		-0.844867
	enly		-0.825548
	pily		-0.821105
	piry		-0.811485
	exry		-0.790114
	exly		-0.786318
	psry		-0.700593																			-0.355996
	psly		-0.685267																			-0.415748
	gorx	0.312697	-0.509722																0.3456
	pgy		0.482439			-0.32131					-0.334053												-0.366445
	golx		0.45434																-0.401613
	gny		0.451305			-0.328799					-0.327362												-0.369679
	liy	-0.374334	0.383868			-0.352572										0.332138
	zylx		0.381374											0.37876		0.346357			-0.311713
	zyrx		-0.378821													-0.351693			0.311176
	phnlz			0.848281
	phnrz			0.847713
	snz			0.807198
	sballz			0.757716
	sbalrz			0.737943
	alrz			0.69764
	allz			0.657415
	prnz			0.615878
	pslz			-0.421526						0.365741						0.327772
	psrz			-0.382567						0.344293													-0.329392
	cphry				0.923414
	cphly				0.916035
	lsy				0.898027
	mulry				0.815524
	mully				0.805087
	phnly					0.884602
	sny					0.877607
	phnry					0.876487
	dpcy				0.51659	0.723296
	mphly				0.54097	0.717679
	mphry				0.561862	0.71215
	prny					0.627878
	chry				0.315087	-0.44085																	0.414974
	mllly	-0.324337	0.391156			-0.434437										0.334606
	mllry	-0.346117	0.381285			-0.421918								0.300054		0.336251
	psrx						0.868371
	pslx						-0.861828
	pilx						-0.856434
	pirx						0.854144
	exrx						0.737692															0.329382
	enlx						-0.71993															0.380187
	exlx						-0.712613															-0.42246
	enrx						0.705284															-0.458498
	mllrx							0.821282
	chlx							-0.819048
	chrx							0.818559
	mlllx							-0.801997
	mullx							-0.788283
	mulrx							0.7723
	chlz	0.362861						0.667082
	chrz	0.375377						0.658394
	snx								0.921612
	prnx								0.855431
	dpcx								0.768571				0.404832
	phnlx								0.713076						-0.371177
	phnrx								0.568399						0.567464
	enlz									0.713562
	pilz			-0.379643						0.690872
	enrz			-0.315791						0.68558
	pirz			-0.388638						0.680061
	zylz	-0.32425								-0.526509
	zyrz									-0.511137							-0.302071
	alry										0.797193
	sbalry					0.310126					0.796514
	sbally					0.336582					0.744796
	ally										0.731995
	alrx											0.791526
	allx											-0.790843
	sballx											-0.787779
	sbalrx											0.787643
	lsx												0.867389
	lix												0.818337					0.339664
	zyry													-0.873832
	zyly													-0.851054
	mphrx								0.336504						0.79192
	cphrx												0.403068		0.760699
	cphlx												0.491113		-0.639477
	mphlx								0.585979						-0.613925
	gy															-0.791705
	ny															-0.790907
	nz																0.84532
	gz																0.844082
	gnx																	0.901988
	pgx																	0.885599
	golz		-0.362411																-0.688312
	gorz		-0.427215																-0.616248
	gx																			0.954229
	nx																			0.951485
	gory	0.3978																			-0.684231
	goly	0.41863																			-0.678442
	exlz	-0.308295		-0.323689						0.388452												0.433727
	exrz	-0.310472		-0.314137						0.313345												0.416708
	chly					-0.416507																	0.432116
	Extraction Method: Principal Component Analysis. Rotation Method: Varimax with Kaiser Normalization.
	a. Rotation converged in 15 iterations.
