# Supplementary material for: Genetic and Environmental Contributions to Facial Morphological Variation: A 3D Population-Based Twin Study
Source: PLoS One. 2016 Sep 1;11(9):e0162250. doi: 10.1371/journal.pone.0162250 (PMC5008732; doi:10.1371/journal.pone.0162250)
Supplement: S2 Table — (XLSX) [file pone.0162250.s002.xlsx]

## Sheet: rMZ
Trait	rMZ	95% CI [min,	max]	p-value
g-n	0.145983	0.00696492	0.272579	0.00757
g-enl	0.523701	0.42339	0.607243	0
g-enr	0.467013	0.359418	0.559683	0
g-exl	0.661898	0.577754	0.731122	0
g-exr	0.652953	0.574092	0.716912	0
g-psl	0.600983	0.511844	0.67528	0
g-psr	0.612527	0.522685	0.686835	0
g-pil	0.590408	0.499993	0.664646	0
g-pir	0.563869	0.471777	0.63982	0
g-prn	0.607343	0.526033	0.67484	0
g-sn	0.600418	0.522186	0.667057	0
g-all	0.574809	0.489867	0.64723	0
g-alr	0.569349	0.48318	0.643098	0
g-ls	0.677321	0.614485	0.729469	0
g-li	0.722539	0.66215	0.772398	0
g-cphl	0.683583	0.620645	0.735791	0
g-cphr	0.68108	0.618789	0.732653	0
g-chl	0.715461	0.657318	0.762732	0
g-chr	0.717636	0.66074	0.763542	0
g-pg	0.722142	0.662873	0.771459	0
g-gn	0.752189	0.695294	0.798482	0
g-zyl	0.529168	0.441134	0.603535	0
g-zyr	0.483802	0.383752	0.570162	0
g-sball	0.607039	0.524202	0.676975	0
g-sbalr	0.611445	0.530948	0.679362	0
g-phnl	0.600109	0.519748	0.668772	0
g-phnr	0.602691	0.521693	0.671927	0
g-mphl	0.642474	0.573914	0.700481	0
g-mphr	0.642113	0.574734	0.699317	0
g-dpc	0.64055	0.572561	0.698132	0
g-mull	0.70239	0.642598	0.751657	0
g-mulr	0.702305	0.64319	0.750661	0
g-mlll	0.719539	0.65833	0.769711	0
g-mllr	0.714891	0.651778	0.765925	0
g-gol	0.63327	0.544254	0.706643	0
g-gor	0.660826	0.57769	0.728167	0
g-men	0.499745	0.394123	0.590991	0
g-mex	0.55999	0.465039	0.640053	0
g-mps	0.465223	0.356255	0.562994	0
g-mpi	0.492447	0.387342	0.581912	0
g-mal	0.578161	0.492395	0.6506	0
g-mcph	0.682267	0.619791	0.734089	0
g-mch	0.711327	0.654122	0.757771	0
g-mzy	0.556562	0.469005	0.630835	0
g-msbal	0.60709	0.525352	0.675744	0
g-mphn	0.60134	0.52078	0.670143	0
g-mmph	0.642702	0.575075	0.699983	0
g-mmul	0.701224	0.642603	0.749465	0
g-mmll	0.715788	0.654612	0.765501	0
g-mgo	0.596248	0.502764	0.672179	0
n-enl	0.536271	0.436037	0.621605	0
n-enr	0.499321	0.399734	0.585047	0
n-exl	0.677669	0.599327	0.741187	0
n-exr	0.682431	0.605327	0.745825	0
n-psl	0.637331	0.552887	0.706546	0
n-psr	0.697558	0.625396	0.755271	0
n-pil	0.578605	0.479088	0.659869	0
n-pir	0.593194	0.507751	0.663966	0
n-prn	0.590186	0.508695	0.659456	0
n-sn	0.559006	0.47577	0.631049	0
n-all	0.51842	0.426999	0.597167	0
n-alr	0.527589	0.435421	0.608102	0
n-ls	0.651199	0.58499	0.70688	0
n-li	0.690697	0.624758	0.745724	0
n-cphl	0.656295	0.590628	0.711305	0
n-cphr	0.653717	0.587819	0.708949	0
n-chl	0.685228	0.622486	0.736456	0
n-chr	0.693742	0.632822	0.743818	0
n-pg	0.697568	0.635487	0.749538	0
n-gn	0.736307	0.678424	0.783824	0
n-zyl	0.528124	0.44007	0.602447	0
n-zyr	0.486898	0.389604	0.570434	0
n-sball	0.556626	0.466415	0.633221	0
n-sbalr	0.569835	0.482548	0.644407	0
n-phnl	0.562	0.477245	0.635979	0
n-phnr	0.566139	0.480445	0.640557	0
n-mphl	0.602969	0.531036	0.66464	0
n-mphr	0.604867	0.53374	0.665957	0
n-dpc	0.601014	0.528472	0.663444	0
n-mull	0.669595	0.605232	0.72301	0
n-mulr	0.678375	0.615826	0.73037	0
n-mlll	0.6838	0.616788	0.73914	0
n-mllr	0.683186	0.614255	0.739716	0
n-gol	0.626693	0.539273	0.698629	0
n-gor	0.649014	0.564608	0.71761	0
n-men	0.559406	0.471782	0.635979	0
n-mex	0.637464	0.555811	0.706958	0
n-mps	0.656377	0.565706	0.73078	0
n-mpi	0.440102	0.340571	0.529318	0
n-mal	0.526511	0.433115	0.606975	0
n-mcph	0.6543	0.588506	0.709395	0
n-mch	0.68129	0.619141	0.73255	0
n-mzy	0.573332	0.489673	0.646353	0
n-msbal	0.557375	0.468191	0.633266	0
n-mphn	0.563834	0.478924	0.637856	0
n-mmph	0.604247	0.533052	0.665505	0
n-mmul	0.671173	0.607956	0.723557	0
n-mmll	0.681257	0.614085	0.736396	0
n-mgo	0.576598	0.482842	0.653708	0
enl-enr	0.680245	0.601722	0.742201	0
enl-exl	0.565712	0.47308	0.643212	0
enl-exr	0.750698	0.686061	0.801534	0
enl-psl	0.522953	0.421856	0.60882	0
enl-psr	0.706721	0.632908	0.764397	0
enl-pil	0.444519	0.339062	0.537151	0
enl-pir	0.700518	0.622961	0.76087	0
enl-prn	0.821775	0.775558	0.858119	0
enl-sn	0.779329	0.722647	0.823786	0
enl-all	0.726249	0.662535	0.778463	0
enl-alr	0.692553	0.625542	0.746879	0
enl-ls	0.780801	0.733861	0.819125	0
enl-li	0.803133	0.756197	0.841678	0
enl-cphl	0.781622	0.732986	0.820805	0
enl-cphr	0.786566	0.74036	0.823974	0
enl-chl	0.749614	0.687972	0.797878	0
enl-chr	0.774696	0.71728	0.819434	0
enl-pg	0.776871	0.726243	0.818226	0
enl-gn	0.805673	0.762193	0.84071	0
enl-zyl	0.41837	0.313328	0.508361	0
enl-zyr	0.592049	0.49571	0.670505	0
enl-sball	0.758246	0.703016	0.80231	0
enl-sbalr	0.739412	0.683132	0.784025	0
enl-phnl	0.763501	0.706124	0.809169	0
enl-phnr	0.760294	0.703283	0.80507	0
enl-mphl	0.775418	0.72628	0.815256	0
enl-mphr	0.780376	0.733514	0.817891	0
enl-dpc	0.778328	0.73064	0.816934	0
enl-mull	0.771479	0.716787	0.814837	0
enl-mulr	0.791072	0.742779	0.829326	0
enl-mlll	0.774824	0.723385	0.816707	0
enl-mllr	0.780424	0.728215	0.82289	0
enl-gol	0.580869	0.483044	0.662528	0
enl-gor	0.679134	0.600939	0.743577	0
enl-men	0.680245	0.601722	0.742201	0
enl-mex	0.586391	0.491057	0.661868	0
enl-mps	0.494172	0.389471	0.582002	0
enl-mpi	0.525268	0.420202	0.611346	0
enl-mal	0.730809	0.671781	0.779274	0
enl-mcph	0.785999	0.739259	0.823786	0
enl-mch	0.758995	0.704475	0.802209	0
enl-mzy	0.487377	0.388488	0.573088	0
enl-msbal	0.759962	0.707673	0.801546	0
enl-mphn	0.767957	0.711838	0.812453	0
enl-mmph	0.780551	0.733327	0.818624	0
enl-mmul	0.78303	0.733985	0.822126	0
enl-mmll	0.77984	0.729582	0.820481	0
enl-mgo	0.545118	0.447247	0.627371	0
enr-exl	0.75554	0.692846	0.804058	0
enr-exr	0.527934	0.429961	0.612743	0
enr-psl	0.719526	0.649419	0.774344	0
enr-psr	0.506549	0.403734	0.59455	0
enr-pil	0.734304	0.668004	0.785977	0
enr-pir	0.415186	0.295969	0.517845	0
enr-prn	0.792649	0.745656	0.830728	0
enr-sn	0.750688	0.693172	0.797748	0
enr-all	0.708893	0.6486	0.758632	0
enr-alr	0.721509	0.657326	0.774397	0
enr-ls	0.787992	0.739291	0.828192	0
enr-li	0.811494	0.768139	0.847157	0
enr-cphl	0.795513	0.74785	0.834475	0
enr-cphr	0.783352	0.734921	0.823555	0
enr-chl	0.800123	0.744812	0.842882	0
enr-chr	0.754093	0.698275	0.799136	0
enr-pg	0.771895	0.721105	0.81295	0
enr-gn	0.810368	0.766941	0.844825	0
enr-zyl	0.588812	0.498377	0.66181	0
enr-zyr	0.384178	0.272755	0.480615	0
enr-sball	0.745185	0.688697	0.791358	0
enr-sbalr	0.731357	0.663052	0.786782	0
enr-phnl	0.750119	0.698486	0.793207	0
enr-phnr	0.753372	0.697505	0.799536	0
enr-mphl	0.773375	0.727162	0.811352	0
enr-mphr	0.773777	0.727269	0.812726	0
enr-dpc	0.772293	0.72499	0.811276	0
enr-mull	0.812178	0.763595	0.850195	0
enr-mulr	0.780716	0.732047	0.820041	0
enr-mlll	0.81093	0.761714	0.849483	0
enr-mllr	0.772268	0.722464	0.812571	0
enr-gol	0.712049	0.643271	0.768844	0
enr-gor	0.601876	0.508322	0.678971	0
enr-men	0.680245	0.601722	0.742201	0
enr-mex	0.611014	0.518633	0.684559	0
enr-mps	0.533114	0.428831	0.620021	0
enr-mpi	0.567218	0.474676	0.644077	0
enr-mal	0.723492	0.661814	0.774732	0
enr-mcph	0.791354	0.743375	0.83076	0
enr-mch	0.769096	0.713591	0.813388	0
enr-mzy	0.508284	0.414832	0.589554	0
enr-msbal	0.743507	0.681272	0.794512	0
enr-mphn	0.757356	0.704909	0.800729	0
enr-mmph	0.776437	0.730353	0.814669	0
enr-mmul	0.797858	0.750641	0.83584	0
enr-mmll	0.791452	0.743235	0.830284	0
enr-mgo	0.568094	0.472007	0.648559	0
exl-exr	0.792717	0.739607	0.835495	0
exl-psl	0.543133	0.454555	0.620046	0
exl-psr	0.789477	0.736621	0.831027	0
exl-pil	0.512926	0.417588	0.595836	0
exl-pir	0.780666	0.726742	0.823609	0
exl-prn	0.691844	0.61881	0.75031	0
exl-sn	0.660224	0.577986	0.726212	0
exl-all	0.653886	0.578	0.715946	0
exl-alr	0.690778	0.62299	0.746471	0
exl-ls	0.70759	0.641761	0.761024	0
exl-li	0.772246	0.717638	0.817456	0
exl-cphl	0.709523	0.641595	0.764626	0
exl-cphr	0.714478	0.649123	0.767356	0
exl-chl	0.676329	0.600716	0.737268	0
exl-chr	0.758758	0.698775	0.806163	0
exl-pg	0.752221	0.697892	0.797361	0
exl-gn	0.779063	0.731423	0.818215	0
exl-zyl	0.290444	0.16857	0.397842	0
exl-zyr	0.684625	0.60716	0.747089	0
exl-sball	0.675239	0.604794	0.732636	0
exl-sbalr	0.688876	0.622188	0.743437	0
exl-phnl	0.659291	0.582311	0.722604	0
exl-phnr	0.662468	0.584505	0.725295	0
exl-mphl	0.689883	0.618293	0.748641	0
exl-mphr	0.687095	0.614774	0.746448	0
exl-dpc	0.693896	0.622991	0.751816	0
exl-mull	0.696133	0.624106	0.754426	0
exl-mulr	0.753095	0.696573	0.798512	0
exl-mlll	0.717627	0.653657	0.769344	0
exl-mllr	0.762725	0.705188	0.809355	0
exl-gol	0.472541	0.361266	0.567228	0
exl-gor	0.731228	0.665512	0.784811	0
exl-men	0.716344	0.649407	0.770686	0
exl-mex	0.792717	0.739607	0.835495	0
exl-mps	0.735476	0.675424	0.784251	0
exl-mpi	0.717134	0.655722	0.768017	0
exl-mal	0.662341	0.591949	0.7208	0
exl-mcph	0.718999	0.653132	0.771881	0
exl-mch	0.725327	0.661878	0.77619	0
exl-mzy	0.534065	0.427864	0.624467	0
exl-msbal	0.692645	0.627455	0.746238	0
exl-mphn	0.669775	0.593514	0.731706	0
exl-mmph	0.694861	0.623972	0.752663	0
exl-mmul	0.732265	0.669545	0.782821	0
exl-mmll	0.748535	0.690081	0.79588	0
exl-mgo	0.539941	0.443412	0.620952	0
exr-psl	0.765505	0.705209	0.813534	0
exr-psr	0.405168	0.288995	0.508999	0
exr-pil	0.786622	0.732451	0.82973	0
exr-pir	0.459637	0.344572	0.561575	0
exr-prn	0.687727	0.613083	0.747402	0
exr-sn	0.683461	0.604674	0.74709	0
exr-all	0.732607	0.67197	0.781806	0
exr-alr	0.662531	0.577271	0.731394	0
exr-ls	0.757624	0.698553	0.804893	0
exr-li	0.812634	0.767221	0.84939	0
exr-cphl	0.765553	0.708904	0.810611	0
exr-cphr	0.736383	0.672508	0.787967	0
exr-chl	0.805643	0.752805	0.846945	0
exr-chr	0.701997	0.636825	0.754824	0
exr-pg	0.761491	0.70976	0.803904	0
exr-gn	0.799088	0.753391	0.835705	0
exr-zyl	0.669075	0.593006	0.72997	0
exr-zyr	0.287153	0.16182	0.400693	0
exr-sball	0.728799	0.665786	0.779938	0
exr-sbalr	0.648715	0.563166	0.718811	0
exr-phnl	0.701035	0.630168	0.758297	0
exr-phnr	0.685736	0.61011	0.747931	0
exr-mphl	0.724982	0.661201	0.775967	0
exr-mphr	0.707413	0.639065	0.763111	0
exr-dpc	0.719327	0.65426	0.771676	0
exr-mull	0.812055	0.762892	0.850525	0
exr-mulr	0.723182	0.65866	0.774624	0
exr-mlll	0.821614	0.7741	0.858759	0
exr-mllr	0.73865	0.678842	0.786838	0
exr-gol	0.734901	0.670477	0.787801	0
exr-gor	0.512193	0.411207	0.597378	0
exr-men	0.695814	0.625256	0.753941	0
exr-mex	0.792717	0.739607	0.835495	0
exr-mps	0.685761	0.611232	0.747402	0
exr-mpi	0.723365	0.654889	0.778541	0
exr-mal	0.69662	0.621778	0.756902	0
exr-mcph	0.759351	0.700717	0.806298	0
exr-mch	0.759467	0.699555	0.806407	0
exr-mzy	0.541767	0.448777	0.619098	0
exr-msbal	0.697358	0.622967	0.757503	0
exr-mphn	0.703562	0.632261	0.761355	0
exr-mmph	0.723816	0.658645	0.776205	0
exr-mmul	0.782441	0.728622	0.82452	0
exr-mmll	0.78676	0.735077	0.827861	0
exr-mgo	0.586435	0.495057	0.662267	0
psl-psr	0.769954	0.709073	0.817895	0
psl-pil	0.502847	0.401251	0.589061	0
psl-pir	0.758171	0.692634	0.809221	0
psl-prn	0.723339	0.653578	0.77924	0
psl-sn	0.701067	0.621451	0.764747	0
psl-all	0.658331	0.581736	0.720973	0
psl-alr	0.68337	0.612056	0.742406	0
psl-ls	0.726367	0.660493	0.779511	0
psl-li	0.769909	0.714227	0.815296	0
psl-cphl	0.72975	0.662515	0.784011	0
psl-cphr	0.732233	0.666822	0.784941	0
psl-chl	0.708016	0.63621	0.765146	0
psl-chr	0.760721	0.702066	0.807056	0
psl-pg	0.756924	0.703458	0.800761	0
psl-gn	0.77685	0.727121	0.816868	0
psl-zyl	0.395236	0.284903	0.488791	0
psl-zyr	0.615112	0.520966	0.690833	0
psl-sball	0.701848	0.630855	0.758753	0
psl-sbalr	0.697856	0.630452	0.752937	0
psl-phnl	0.699938	0.623558	0.761221	0
psl-phnr	0.692535	0.612761	0.755754	0
psl-mphl	0.718958	0.646824	0.777353	0
psl-mphr	0.712155	0.639575	0.770395	0
psl-dpc	0.719936	0.648003	0.777761	0
psl-mull	0.720081	0.651805	0.774936	0
psl-mulr	0.754674	0.698001	0.800077	0
psl-mlll	0.739352	0.678075	0.788004	0
psl-mllr	0.761664	0.705114	0.806786	0
psl-gol	0.529651	0.421955	0.619682	0
psl-gor	0.702962	0.631489	0.761264	0
psl-men	0.679341	0.604192	0.739914	0
psl-mex	0.669113	0.594352	0.730512	0
psl-mps	0.769954	0.709073	0.817895	0
psl-mpi	0.702818	0.626597	0.764275	0
psl-mal	0.673678	0.601888	0.733112	0
psl-mcph	0.734756	0.668966	0.787823	0
psl-mch	0.736488	0.675125	0.78538	0
psl-mzy	0.516841	0.413439	0.602736	0
psl-msbal	0.710484	0.642704	0.765146	0
psl-mphn	0.701957	0.624476	0.76354	0
psl-mmph	0.719732	0.647897	0.77763	0
psl-mmul	0.742007	0.68001	0.791712	0
psl-mmll	0.755334	0.698049	0.800836	0
psl-mgo	0.559683	0.459502	0.64246	0
psr-pil	0.784617	0.728891	0.827972	0
psr-pir	0.446246	0.338453	0.540089	0
psr-prn	0.73047	0.661961	0.785074	0
psr-sn	0.707875	0.637858	0.764714	0
psr-all	0.713749	0.655638	0.761907	0
psr-alr	0.64605	0.56755	0.710085	0
psr-ls	0.750467	0.691881	0.798164	0
psr-li	0.785555	0.733325	0.828235	0
psr-cphl	0.761443	0.706063	0.806506	0
psr-cphr	0.739857	0.679413	0.789111	0
psr-chl	0.783225	0.726351	0.827765	0
psr-chr	0.712309	0.648133	0.764469	0
psr-pg	0.748083	0.693558	0.792984	0
psr-gn	0.786733	0.738963	0.825136	0
psr-zyl	0.62657	0.539775	0.696132	0
psr-zyr	0.341782	0.217618	0.450505	0
psr-sball	0.709764	0.646516	0.762037	0
psr-sbalr	0.661943	0.582815	0.727161	0
psr-phnl	0.714659	0.646507	0.770015	0
psr-phnr	0.708006	0.638635	0.765022	0
psr-mphl	0.741805	0.68332	0.789376	0
psr-mphr	0.726947	0.665538	0.7777	0
psr-dpc	0.735944	0.676949	0.78429	0
psr-mull	0.786607	0.734855	0.827713	0
psr-mulr	0.73143	0.669772	0.781297	0
psr-mlll	0.791984	0.737195	0.83542	0
psr-mllr	0.738242	0.677298	0.78799	0
psr-gol	0.713661	0.646618	0.769329	0
psr-gor	0.578847	0.481982	0.657708	0
psr-men	0.646439	0.566736	0.711435	0
psr-mex	0.692961	0.619884	0.750278	0
psr-mps	0.769954	0.709073	0.817895	0
psr-mpi	0.74239	0.678127	0.793265	0
psr-mal	0.677381	0.606944	0.734944	0
psr-mcph	0.753944	0.696465	0.800653	0
psr-mch	0.746524	0.6856	0.795326	0
psr-mzy	0.529015	0.431881	0.609347	0
psr-msbal	0.689133	0.617553	0.747924	0
psr-mphn	0.716607	0.648759	0.772041	0
psr-mmph	0.738127	0.67852	0.786822	0
psr-mmul	0.765196	0.710053	0.809396	0
psr-mmll	0.765925	0.708505	0.811953	0
psr-mgo	0.596743	0.504421	0.672124	0
pil-pir	0.781301	0.724541	0.825447	0
pil-prn	0.78765	0.734695	0.830509	0
pil-sn	0.733327	0.665673	0.786937	0
pil-all	0.703212	0.634716	0.759367	0
pil-alr	0.720694	0.657484	0.772945	0
pil-ls	0.759044	0.70416	0.804051	0
pil-li	0.785724	0.732607	0.829093	0
pil-cphl	0.762523	0.705769	0.808474	0
pil-cphr	0.77148	0.718136	0.814499	0
pil-chl	0.72432	0.65869	0.776897	0
pil-chr	0.780555	0.724161	0.824864	0
pil-pg	0.771293	0.717731	0.814398	0
pil-gn	0.788212	0.740506	0.82684	0
pil-zyl	0.392179	0.290317	0.480151	0
pil-zyr	0.626166	0.539287	0.696358	0
pil-sball	0.715159	0.651793	0.766582	0
pil-sbalr	0.725803	0.665439	0.775227	0
pil-phnl	0.71566	0.647205	0.770902	0
pil-phnr	0.711637	0.641726	0.767155	0
pil-mphl	0.74373	0.681637	0.793867	0
pil-mphr	0.746518	0.686213	0.795849	0
pil-dpc	0.75217	0.692052	0.800794	0
pil-mull	0.7422	0.680138	0.792414	0
pil-mulr	0.788615	0.738065	0.82876	0
pil-mlll	0.750244	0.692668	0.796943	0
pil-mllr	0.774105	0.71823	0.818874	0
pil-gol	0.527435	0.423254	0.614742	0
pil-gor	0.709178	0.640663	0.765058	0
pil-men	0.696979	0.625013	0.753866	0
pil-mex	0.703416	0.635006	0.75833	0
pil-mps	0.737209	0.673584	0.787926	0
pil-mpi	0.781301	0.724541	0.825447	0
pil-mal	0.704865	0.640152	0.758126	0
pil-mcph	0.77277	0.718604	0.816571	0
pil-mch	0.755111	0.69785	0.801069	0
pil-mzy	0.538986	0.447982	0.616581	0
pil-msbal	0.733585	0.674221	0.781518	0
pil-mphn	0.72338	0.655755	0.777408	0
pil-mmph	0.751421	0.691129	0.800212	0
pil-mmul	0.768357	0.712029	0.813704	0
pil-mmll	0.767595	0.711816	0.812481	0
pil-mgo	0.548024	0.450831	0.629324	0
pir-prn	0.778182	0.729041	0.817348	0
pir-sn	0.727222	0.662588	0.78014	0
pir-all	0.74664	0.688936	0.79393	0
pir-alr	0.70202	0.634396	0.758539	0
pir-ls	0.793058	0.742845	0.833913	0
pir-li	0.823575	0.78037	0.859209	0
pir-cphl	0.805216	0.757255	0.843415	0
pir-cphr	0.779294	0.726872	0.822144	0
pir-chl	0.803628	0.748509	0.846315	0
pir-chr	0.754376	0.698086	0.799856	0
pir-pg	0.776597	0.726264	0.817457	0
pir-gn	0.809767	0.765315	0.845645	0
pir-zyl	0.620591	0.535273	0.68902	0
pir-zyr	0.346239	0.236897	0.442344	0
pir-sball	0.732288	0.666352	0.78554	0
pir-sbalr	0.692032	0.618514	0.752922	0
pir-phnl	0.731567	0.67183	0.780348	0
pir-phnr	0.716079	0.652358	0.769099	0
pir-mphl	0.768609	0.71684	0.810003	0
pir-mphr	0.755847	0.702252	0.800338	0
pir-dpc	0.768443	0.716686	0.810872	0
pir-mull	0.82792	0.781061	0.864413	0
pir-mulr	0.774244	0.720928	0.817663	0
pir-mlll	0.824863	0.776558	0.8628	0
pir-mllr	0.7756	0.72471	0.817607	0
pir-gol	0.72221	0.65796	0.776185	0
pir-gor	0.574532	0.479037	0.653737	0
pir-men	0.626829	0.539663	0.697806	0
pir-mex	0.68239	0.608862	0.741019	0
pir-mps	0.699056	0.613624	0.766032	0
pir-mpi	0.781301	0.724541	0.825447	0
pir-mal	0.728683	0.663878	0.782518	0
pir-mcph	0.798156	0.748795	0.837945	0
pir-mch	0.785208	0.730972	0.828319	0
pir-mzy	0.526469	0.438323	0.602024	0
pir-msbal	0.72275	0.654916	0.778924	0
pir-mphn	0.733377	0.673538	0.782879	0
pir-mmph	0.76834	0.716723	0.810394	0
pir-mmul	0.810839	0.762681	0.848873	0
pir-mmll	0.803919	0.755212	0.843528	0
pir-mgo	0.59125	0.500164	0.666752	0
prn-sn	0.536114	0.442921	0.614838	0
prn-all	0.728851	0.665564	0.780394	0
prn-alr	0.687385	0.616885	0.746187	0
prn-ls	0.693062	0.623033	0.752665	0
prn-li	0.648857	0.576454	0.710697	0
prn-cphl	0.698029	0.628995	0.756552	0
prn-cphr	0.691638	0.621593	0.751544	0
prn-chl	0.658299	0.582254	0.721778	0
prn-chr	0.629254	0.542258	0.703352	0
prn-pg	0.694736	0.628974	0.749266	0
prn-gn	0.744334	0.685102	0.79292	0
prn-zyl	0.533847	0.442258	0.611622	0
prn-zyr	0.451381	0.352773	0.536288	0
prn-sball	0.658554	0.583352	0.722571	0
prn-sbalr	0.651645	0.568011	0.722765	0
prn-phnl	0.662451	0.584213	0.728516	0
prn-phnr	0.636585	0.557477	0.703338	0
prn-mphl	0.684225	0.601713	0.751393	0
prn-mphr	0.690812	0.607714	0.758881	0
prn-dpc	0.6926	0.609477	0.759717	0
prn-mull	0.672737	0.597816	0.735988	0
prn-mulr	0.628459	0.550422	0.696377	0
prn-mlll	0.659418	0.586271	0.721478	0
prn-mllr	0.614659	0.534092	0.684184	0
prn-gol	0.622778	0.537788	0.693825	0
prn-gor	0.594622	0.495714	0.676757	0
prn-men	0.842215	0.801579	0.874093	0
prn-mex	0.808411	0.75758	0.847959	0
prn-mps	0.772113	0.708838	0.822449	0
prn-mpi	0.854295	0.81698	0.884191	0
prn-mal	0.758536	0.687273	0.814293	0
prn-mcph	0.697385	0.628346	0.756269	0
prn-mch	0.68141	0.604135	0.746226	0
prn-mzy	0.606565	0.51917	0.678075	0
prn-msbal	0.718469	0.646587	0.778335	0
prn-mphn	0.693042	0.619479	0.754263	0
prn-mmph	0.695017	0.6134	0.761435	0
prn-mmul	0.686484	0.613977	0.748968	0
prn-mmll	0.648027	0.574636	0.711084	0
prn-mgo	0.578836	0.484605	0.657813	0
sn-all	0.69543	0.628904	0.751775	0
sn-alr	0.665905	0.586138	0.731348	0
sn-ls	0.646353	0.567321	0.711268	0
sn-li	0.659862	0.586015	0.723075	0
sn-cphl	0.654428	0.577119	0.718381	0
sn-cphr	0.63068	0.551619	0.696818	0
sn-chl	0.569235	0.478018	0.64701	0
sn-chr	0.5585	0.458586	0.645589	0
sn-pg	0.689972	0.627621	0.742361	0
sn-gn	0.733327	0.674747	0.781268	0
sn-zyl	0.491582	0.392902	0.576416	0
sn-zyr	0.45419	0.358892	0.536072	0
sn-sball	0.502126	0.413449	0.580286	0
sn-sbalr	0.479152	0.387983	0.558964	0
sn-phnl	0.125754	0.00590153	0.245067	0.02151
sn-phnr	0.0863838	-0.0576231	0.229511	0.08045
sn-mphl	0.416998	0.300965	0.51811	0
sn-mphr	0.400299	0.295663	0.494979	0
sn-dpc	0.391009	0.278514	0.491249	0
sn-mull	0.56493	0.468004	0.646689	0
sn-mulr	0.516831	0.42273	0.6004	0
sn-mlll	0.620497	0.536791	0.692658	0
sn-mllr	0.588352	0.495861	0.669522	0
sn-gol	0.604265	0.511944	0.680339	0
sn-gor	0.592725	0.494674	0.674618	0
sn-men	0.801308	0.751526	0.841161	0
sn-mex	0.765488	0.703765	0.813739	0
sn-mps	0.742849	0.672953	0.799066	0
sn-mpi	0.80631	0.757679	0.844623	0
sn-mal	0.626755	0.548288	0.692515	0
sn-mcph	0.64219	0.563849	0.706848	0
sn-mch	0.552367	0.447779	0.641957	0
sn-mzy	0.550775	0.452507	0.632909	0
sn-msbal	0.38103	0.274435	0.477479	0
sn-mphn	0.0676799	-0.0445773	0.176771	0.1295
sn-mmph	0.41765	0.311956	0.511343	0
sn-mmul	0.567506	0.473115	0.646776	0
sn-mmll	0.603936	0.518285	0.677713	0
sn-mgo	0.527713	0.426803	0.612475	0
all-alr	0.781537	0.716505	0.831506	0
all-ls	0.722865	0.65466	0.778993	0
all-li	0.719423	0.653356	0.774628	0
all-cphl	0.7204	0.653826	0.773945	0
all-cphr	0.715555	0.644927	0.773942	0
all-chl	0.613387	0.53229	0.679873	0
all-chr	0.686388	0.603597	0.752603	0
all-pg	0.706952	0.643313	0.760699	0
all-gn	0.738283	0.679615	0.786293	0
all-zyl	0.483955	0.382186	0.570508	0
all-zyr	0.511242	0.418387	0.590696	0
all-sball	0.262686	0.136437	0.379223	0
all-sbalr	0.715905	0.63996	0.776362	0
all-phnl	0.591215	0.515313	0.657003	0
all-phnr	0.705834	0.642096	0.757846	0
all-mphl	0.659246	0.587855	0.718011	0
all-mphr	0.691987	0.619881	0.750935	0
all-dpc	0.699929	0.628649	0.758831	0
all-mull	0.682359	0.601095	0.746534	0
all-mulr	0.713568	0.635849	0.77415	0
all-mlll	0.665775	0.591466	0.729376	0
all-mllr	0.679139	0.593447	0.748863	0
all-gol	0.559572	0.450369	0.648424	0
all-gor	0.635975	0.539462	0.715187	0
all-men	0.740666	0.68315	0.787307	0
all-mex	0.716387	0.650264	0.769859	0
all-mps	0.676597	0.604824	0.735502	0
all-mpi	0.767063	0.711417	0.812304	0
all-mal	0.781537	0.716505	0.831506	0
all-mcph	0.741385	0.6766	0.793969	0
all-mch	0.637855	0.557821	0.704678	0
all-mzy	0.508168	0.408822	0.59186	0
all-msbal	0.651977	0.556383	0.7285	0
all-mphn	0.701562	0.635264	0.757103	0
all-mmph	0.709142	0.639741	0.765835	0
all-mmul	0.716758	0.647091	0.773173	0
all-mmll	0.668969	0.590744	0.735238	0
all-mgo	0.495117	0.381419	0.59078	0
alr-ls	0.728405	0.662386	0.7824	0
alr-li	0.705271	0.642775	0.758217	0
alr-cphl	0.734378	0.661909	0.792953	0
alr-cphr	0.680392	0.605	0.742626	0
alr-chl	0.666591	0.59012	0.728706	0
alr-chr	0.576509	0.488965	0.651564	0
alr-pg	0.673754	0.608769	0.728685	0
alr-gn	0.730817	0.67389	0.77778	0
alr-zyl	0.54022	0.448189	0.618034	0
alr-zyr	0.432795	0.333466	0.517747	0
alr-sball	0.736381	0.666448	0.792038	0
alr-sbalr	0.286169	0.158276	0.402389	0
alr-phnl	0.711245	0.635742	0.7715	0
alr-phnr	0.582707	0.506831	0.647468	0
alr-mphl	0.679941	0.597824	0.745944	0
alr-mphr	0.597338	0.506173	0.672713	0
alr-dpc	0.657938	0.572968	0.726768	0
alr-mull	0.734642	0.667054	0.788902	0
alr-mulr	0.665247	0.587485	0.729543	0
alr-mlll	0.70575	0.623636	0.771312	0
alr-mllr	0.611778	0.54338	0.670698	0
alr-gol	0.627335	0.53241	0.706196	0
alr-gor	0.525518	0.417455	0.617913	0
alr-men	0.739685	0.681892	0.787233	0
alr-mex	0.722657	0.65913	0.773751	0
alr-mps	0.674825	0.600503	0.735512	0
alr-mpi	0.736632	0.677116	0.784982	0
alr-mal	0.781537	0.716505	0.831506	0
alr-mcph	0.727688	0.656295	0.785208	0
alr-mch	0.599274	0.512264	0.673223	0
alr-mzy	0.534584	0.436647	0.617121	0
alr-msbal	0.704796	0.625287	0.767656	0
alr-mphn	0.705901	0.636511	0.762451	0
alr-mmph	0.669783	0.587561	0.735751	0
alr-mmul	0.712991	0.640974	0.771522	0
alr-mmll	0.654941	0.5808	0.716959	0
alr-mgo	0.490667	0.378725	0.585454	0
ls-li	0.690906	0.616132	0.754189	0
ls-cphl	0.35548	0.24127	0.455687	0
ls-cphr	0.28963	0.163742	0.404244	0
ls-chl	0.555933	0.468391	0.630554	0
ls-chr	0.608561	0.528437	0.676746	0
ls-pg	0.682804	0.616432	0.738619	0
ls-gn	0.727814	0.667663	0.777466	0
ls-zyl	0.541817	0.44824	0.621524	0
ls-zyr	0.529615	0.437566	0.608134	0
ls-sball	0.712845	0.644134	0.768717	0
ls-sbalr	0.728258	0.663538	0.781757	0
ls-phnl	0.680846	0.609433	0.73934	0
ls-phnr	0.694865	0.62647	0.750366	0
ls-mphl	0.619449	0.538172	0.687393	0
ls-mphr	0.636682	0.561725	0.698884	0
ls-dpc	0.638945	0.562845	0.702953	0
ls-mull	0.524895	0.434685	0.603635	0
ls-mulr	0.456296	0.35984	0.540942	0
ls-mlll	0.600153	0.50355	0.683266	0
ls-mllr	0.556162	0.463636	0.638723	0
ls-gol	0.630297	0.539641	0.703777	0
ls-gor	0.633951	0.541846	0.709324	0
ls-men	0.794154	0.748408	0.831779	0
ls-mex	0.772649	0.719254	0.816586	0
ls-mps	0.747055	0.685949	0.797101	0
ls-mpi	0.801034	0.753813	0.83954	0
ls-mal	0.720388	0.649634	0.777587	0
ls-mcph	0.310238	0.183578	0.42086	0
ls-mch	0.628411	0.533423	0.704184	0
ls-mzy	0.583791	0.494365	0.659058	0
ls-msbal	0.750473	0.684765	0.801235	0
ls-mphn	0.68543	0.614413	0.743363	0
ls-mmph	0.626459	0.548643	0.691265	0
ls-mmul	0.453431	0.357356	0.538359	0
ls-mmll	0.626765	0.538271	0.706089	0
ls-mgo	0.605329	0.513044	0.681945	0
li-cphl	0.675409	0.596019	0.743389	0
li-cphr	0.675831	0.59413	0.746311	0
li-chl	0.576252	0.497334	0.643809	0
li-chr	0.626379	0.546607	0.692994	0
li-pg	0.515768	0.425236	0.593824	0
li-gn	0.591796	0.506658	0.663732	0
li-zyl	0.589785	0.500132	0.665101	0
li-zyr	0.58519	0.502062	0.655305	0
li-sball	0.721233	0.651443	0.779474	0
li-sbalr	0.727004	0.667418	0.776789	0
li-phnl	0.679612	0.609478	0.739449	0
li-phnr	0.684546	0.616844	0.742658	0
li-mphl	0.67638	0.604054	0.738503	0
li-mphr	0.680443	0.609589	0.741255	0
li-dpc	0.678708	0.609512	0.738234	0
li-mull	0.626264	0.544888	0.694168	0
li-mulr	0.597873	0.509375	0.671739	0
li-mlll	0.536022	0.442136	0.615136	0
li-mllr	0.493722	0.394059	0.577961	0
li-gol	0.613373	0.520808	0.690026	0
li-gor	0.608693	0.52019	0.682666	0
li-men	0.815058	0.771924	0.850155	0
li-mex	0.817816	0.775131	0.85268	0
li-mps	0.784315	0.732648	0.826515	0
li-mpi	0.817784	0.774136	0.853729	0
li-mal	0.720994	0.662498	0.770772	0
li-mcph	0.700623	0.624346	0.7667	0
li-mch	0.667796	0.58406	0.734586	0
li-mzy	0.645996	0.567317	0.711698	0
li-msbal	0.732996	0.671185	0.784767	0
li-mphn	0.684293	0.615332	0.743298	0
li-mmph	0.685986	0.615014	0.746647	0
li-mmul	0.727481	0.661698	0.783123	0
li-mmll	0.556376	0.455541	0.638073	0
li-mgo	0.589092	0.496441	0.668155	0
cphl-cphr	0.333101	0.21677	0.437644	0
cphl-chl	0.528232	0.4395	0.604477	0
cphl-chr	0.60369	0.523541	0.672531	0
cphl-pg	0.687613	0.620272	0.744388	0
cphl-gn	0.727296	0.666599	0.776707	0
cphl-zyl	0.530783	0.436735	0.611428	0
cphl-zyr	0.528255	0.439192	0.604092	0
cphl-sball	0.718977	0.646285	0.776727	0
cphl-sbalr	0.718722	0.650294	0.775652	0
cphl-phnl	0.678961	0.607011	0.737579	0
cphl-phnr	0.695958	0.628676	0.751482	0
cphl-mphl	0.643102	0.565962	0.70612	0
cphl-mphr	0.517894	0.427374	0.596089	0
cphl-dpc	0.61894	0.539535	0.687592	0
cphl-mull	0.425013	0.3304	0.510345	0
cphl-mulr	0.461786	0.365734	0.544931	0
cphl-mlll	0.626003	0.530819	0.709665	0
cphl-mllr	0.515556	0.418846	0.599229	0
cphl-gol	0.62229	0.52845	0.69857	0
cphl-gor	0.641839	0.552733	0.715182	0
cphl-men	0.800102	0.754433	0.837396	0
cphl-mex	0.777891	0.724937	0.821312	0
cphl-mps	0.753802	0.693897	0.802869	0
cphl-mpi	0.811001	0.765213	0.848223	0
cphl-mal	0.735625	0.66563	0.792343	0
cphl-mcph	0.333101	0.21677	0.437644	0
cphl-mch	0.616694	0.518125	0.697583	0
cphl-mzy	0.577238	0.488539	0.652141	0
cphl-msbal	0.759556	0.69132	0.812522	0
cphl-mphn	0.693309	0.623979	0.749858	0
cphl-mmph	0.636443	0.561142	0.701047	0
cphl-mmul	0.294814	0.189526	0.391552	0
cphl-mmll	0.586885	0.492219	0.671653	0
cphl-mgo	0.597472	0.503552	0.675789	0
cphr-chl	0.562531	0.476158	0.636173	0
cphr-chr	0.588873	0.507728	0.657859	0
cphr-pg	0.683279	0.614145	0.741642	0
cphr-gn	0.724069	0.663559	0.773433	0
cphr-zyl	0.547043	0.455476	0.625625	0
cphr-zyr	0.509349	0.413825	0.591462	0
cphr-sball	0.708694	0.638829	0.76557	0
cphr-sbalr	0.703122	0.631673	0.760897	0
cphr-phnl	0.671038	0.602086	0.728931	0
cphr-phnr	0.67644	0.604837	0.735295	0
cphr-mphl	0.526337	0.437876	0.60412	0
cphr-mphr	0.641793	0.566592	0.704313	0
cphr-dpc	0.632807	0.560969	0.69502	0
cphr-mull	0.548727	0.460278	0.623519	0
cphr-mulr	0.39274	0.299424	0.477273	0
cphr-mlll	0.569521	0.475132	0.648855	0
cphr-mllr	0.565402	0.469967	0.651643	0
cphr-gol	0.631391	0.542775	0.703159	0
cphr-gor	0.61731	0.522689	0.695578	0
cphr-men	0.797679	0.753639	0.8339	0
cphr-mex	0.775523	0.723172	0.818841	0
cphr-mps	0.750783	0.691497	0.799721	0
cphr-mpi	0.809381	0.764771	0.84577	0
cphr-mal	0.726539	0.655972	0.783331	0
cphr-mcph	0.333101	0.21677	0.437644	0
cphr-mch	0.620971	0.527719	0.69653	0
cphr-mzy	0.581311	0.489599	0.658354	0
cphr-msbal	0.755335	0.685741	0.809737	0
cphr-mphn	0.678793	0.608575	0.737044	0
cphr-mmph	0.633356	0.561476	0.695246	0
cphr-mmul	0.452005	0.35023	0.541293	0
cphr-mmll	0.607193	0.515411	0.68892	0
cphr-mgo	0.602298	0.509144	0.679558	0
chl-chr	0.642484	0.57163	0.702003	0
chl-pg	0.54664	0.449967	0.627161	0
chl-gn	0.621316	0.543975	0.686123	0
chl-zyl	0.497967	0.395836	0.58525	0
chl-zyr	0.614131	0.532426	0.682325	0
chl-sball	0.563177	0.470902	0.640577	0
chl-sbalr	0.661356	0.585562	0.722282	0
chl-phnl	0.561365	0.472112	0.638002	0
chl-phnr	0.603646	0.518392	0.674879	0
chl-mphl	0.567264	0.484519	0.637781	0
chl-mphr	0.574586	0.488718	0.647153	0
chl-dpc	0.57263	0.488211	0.644311	0
chl-mull	0.46752	0.370951	0.551597	0
chl-mulr	0.632765	0.560829	0.693324	0
chl-mlll	0.430457	0.323673	0.525406	0
chl-mllr	0.616669	0.546369	0.677173	0
chl-gol	0.510908	0.398373	0.604728	0
chl-gor	0.670208	0.582512	0.740417	0
chl-men	0.786758	0.731411	0.83014	0
chl-mex	0.778141	0.719719	0.823923	0
chl-mps	0.757434	0.695571	0.806706	0
chl-mpi	0.793541	0.739299	0.836521	0
chl-mal	0.633047	0.555536	0.697101	0
chl-mcph	0.556965	0.470382	0.631426	0
chl-mch	0.642484	0.57163	0.702003	0
chl-mzy	0.540175	0.449271	0.617968	0
chl-msbal	0.614895	0.529589	0.684997	0
chl-mphn	0.59228	0.508076	0.664014	0
chl-mmph	0.57914	0.496471	0.649156	0
chl-mmul	0.57838	0.49898	0.645565	0
chl-mmll	0.57655	0.49885	0.643536	0
chl-mgo	0.519452	0.415794	0.607223	0
chr-pg	0.559404	0.460638	0.643209	0
chr-gn	0.63533	0.56327	0.696665	0
chr-zyl	0.631169	0.550648	0.698143	0
chr-zyr	0.462114	0.364231	0.547902	0
chr-sball	0.699014	0.629261	0.755896	0
chr-sbalr	0.571018	0.480873	0.647874	0
chr-phnl	0.630982	0.544204	0.704057	0
chr-phnr	0.565133	0.469868	0.647421	0
chr-mphl	0.619424	0.539142	0.687399	0
chr-mphr	0.594203	0.506915	0.669058	0
chr-dpc	0.618797	0.535875	0.689553	0
chr-mull	0.668099	0.597386	0.727169	0
chr-mulr	0.5045	0.405489	0.58857	0
chr-mlll	0.656584	0.584015	0.716674	0
chr-mllr	0.474118	0.373004	0.560955	0
chr-gol	0.657446	0.57372	0.724893	0
chr-gor	0.499819	0.397482	0.586477	0
chr-men	0.776518	0.722976	0.819044	0
chr-mex	0.76899	0.715296	0.812036	0
chr-mps	0.748233	0.690895	0.794324	0
chr-mpi	0.786481	0.734809	0.827663	0
chr-mal	0.635574	0.549753	0.707814	0
chr-mcph	0.612949	0.531272	0.682359	0
chr-mch	0.642484	0.57163	0.702003	0
chr-mzy	0.559225	0.47007	0.635135	0
chr-msbal	0.63692	0.552026	0.708181	0
chr-mphn	0.607233	0.517276	0.684228	0
chr-mmph	0.617452	0.53399	0.688652	0
chr-mmul	0.625874	0.54782	0.690273	0
chr-mmll	0.629473	0.551007	0.694754	0
chr-mgo	0.517519	0.419279	0.600968	0
pg-gn	0.213713	0.0837277	0.334849	0.00014
pg-zyl	0.593825	0.50507	0.668317	0
pg-zyr	0.592911	0.509	0.664216	0
pg-sball	0.691952	0.623895	0.747817	0
pg-sbalr	0.68128	0.614309	0.736974	0
pg-phnl	0.686576	0.622335	0.740193	0
pg-phnr	0.686066	0.622251	0.739655	0
pg-mphl	0.688097	0.626123	0.740072	0
pg-mphr	0.684635	0.62201	0.737153	0
pg-dpc	0.684336	0.623069	0.735877	0
pg-mull	0.638216	0.567173	0.698752	0
pg-mulr	0.63353	0.55707	0.697892	0
pg-mlll	0.540886	0.453773	0.616282	0
pg-mllr	0.537523	0.447069	0.616032	0
pg-gol	0.602059	0.514702	0.675162	0
pg-gor	0.609881	0.522766	0.681895	0
pg-men	0.776457	0.726734	0.816646	0
pg-mex	0.768386	0.718032	0.809494	0
pg-mps	0.755954	0.703158	0.799051	0
pg-mpi	0.779436	0.72967	0.819502	0
pg-mal	0.695131	0.633076	0.74749	0
pg-mcph	0.68756	0.619904	0.744422	0
pg-mch	0.555256	0.460904	0.635742	0
pg-mzy	0.627055	0.54495	0.696233	0
pg-msbal	0.690824	0.625342	0.745224	0
pg-mphn	0.686604	0.622856	0.739896	0
pg-mmph	0.686675	0.624745	0.738567	0
pg-mmul	0.64544	0.5751	0.705037	0
pg-mmll	0.548695	0.462413	0.623683	0
pg-mgo	0.61112	0.523909	0.684239	0
gn-zyl	0.648603	0.568113	0.715128	0
gn-zyr	0.642818	0.565723	0.707884	0
gn-sball	0.727494	0.669887	0.774236	0
gn-sbalr	0.732223	0.67385	0.779385	0
gn-phnl	0.737947	0.681722	0.783731	0
gn-phnr	0.736169	0.680354	0.781932	0
gn-mphl	0.734281	0.679375	0.779334	0
gn-mphr	0.734272	0.679808	0.778914	0
gn-dpc	0.730774	0.676036	0.775557	0
gn-mull	0.703776	0.64384	0.753467	0
gn-mulr	0.707042	0.643753	0.759015	0
gn-mlll	0.641808	0.56862	0.702008	0
gn-mllr	0.637274	0.56221	0.699954	0
gn-gol	0.569506	0.478784	0.645473	0
gn-gor	0.576933	0.483027	0.654853	0
gn-men	0.810782	0.768472	0.844699	0
gn-mex	0.800273	0.756731	0.835332	0
gn-mps	0.785749	0.738577	0.823525	0
gn-mpi	0.804736	0.760858	0.839762	0
gn-mal	0.741245	0.684765	0.787418	0
gn-mcph	0.728193	0.668179	0.777185	0
gn-mch	0.64535	0.578536	0.700919	0
gn-mzy	0.669827	0.593892	0.733967	0
gn-msbal	0.731763	0.674565	0.778284	0
gn-mphn	0.738025	0.682321	0.783596	0
gn-mmph	0.735406	0.680975	0.780059	0
gn-mmul	0.717671	0.658632	0.765886	0
gn-mmll	0.641343	0.567225	0.70248	0
gn-mgo	0.592517	0.506581	0.664555	0
zyl-zyr	0.739887	0.678347	0.789305	0
zyl-sball	0.509983	0.41094	0.593987	0
zyl-sbalr	0.521873	0.430289	0.600853	0
zyl-phnl	0.501762	0.408673	0.582093	0
zyl-phnr	0.509759	0.415528	0.590662	0
zyl-mphl	0.513978	0.417744	0.596874	0
zyl-mphr	0.518775	0.424554	0.600126	0
zyl-dpc	0.516895	0.422057	0.598589	0
zyl-mull	0.513769	0.419404	0.594297	0
zyl-mulr	0.597994	0.512555	0.670074	0
zyl-mlll	0.537059	0.442333	0.61828	0
zyl-mllr	0.600231	0.515304	0.671453	0
zyl-gol	0.345257	0.234802	0.444942	0
zyl-gor	0.727187	0.664348	0.777747	0
zyl-men	0.497994	0.397806	0.580892	0
zyl-mex	0.47004	0.367049	0.556153	0
zyl-mps	0.501432	0.400641	0.585282	0
zyl-mpi	0.489621	0.391674	0.57158	0
zyl-mal	0.494994	0.398257	0.577822	0
zyl-mcph	0.541349	0.448504	0.620985	0
zyl-mch	0.558165	0.463898	0.637569	0
zyl-mzy	0.739887	0.678347	0.789305	0
zyl-msbal	0.510812	0.414282	0.593263	0
zyl-mphn	0.508434	0.414642	0.588921	0
zyl-mmph	0.517735	0.422297	0.599883	0
zyl-mmul	0.552801	0.462849	0.629612	0
zyl-mmll	0.568278	0.478411	0.644385	0
zyl-mgo	0.511917	0.414928	0.5965	0
zyr-sball	0.505528	0.418762	0.581045	0
zyr-sbalr	0.454033	0.354436	0.538667	0
zyr-phnl	0.486789	0.397413	0.563011	0
zyr-phnr	0.485814	0.39176	0.565601	0
zyr-mphl	0.500632	0.410706	0.577856	0
zyr-mphr	0.490391	0.394439	0.572888	0
zyr-dpc	0.492009	0.398102	0.572638	0
zyr-mull	0.587496	0.505945	0.656477	0
zyr-mulr	0.485947	0.386841	0.571794	0
zyr-mlll	0.616713	0.538175	0.682569	0
zyr-mllr	0.507023	0.413595	0.587734	0
zyr-gol	0.748352	0.685675	0.798964	0
zyr-gor	0.35651	0.243074	0.455817	0
zyr-men	0.489398	0.381342	0.580264	0
zyr-mex	0.493402	0.380102	0.589968	0
zyr-mps	0.473515	0.357722	0.569815	0
zyr-mpi	0.479989	0.374773	0.568773	0
zyr-mal	0.4504	0.355398	0.532495	0
zyr-mcph	0.521876	0.429882	0.600907	0
zyr-mch	0.526865	0.438493	0.602649	0
zyr-mzy	0.739887	0.678347	0.789305	0
zyr-msbal	0.465854	0.372497	0.545034	0
zyr-mphn	0.489167	0.397862	0.56685	0
zyr-mmph	0.497336	0.404004	0.577237	0
zyr-mmul	0.535791	0.445839	0.612867	0
zyr-mmll	0.560034	0.475319	0.632043	0
zyr-mgo	0.550527	0.457756	0.629205	0
sball-sbalr	0.6421	0.558947	0.710991	0
sball-phnl	0.372306	0.275085	0.460606	0
sball-phnr	0.584305	0.49095	0.662685	0
sball-mphl	0.610536	0.517691	0.689097	0
sball-mphr	0.630298	0.546014	0.701288	0
sball-dpc	0.633163	0.548512	0.704638	0
sball-mull	0.649976	0.557565	0.724244	0
sball-mulr	0.703093	0.6345	0.758354	0
sball-mlll	0.683285	0.612201	0.743492	0
sball-mllr	0.671018	0.585744	0.741794	0
sball-gol	0.616519	0.524142	0.691302	0
sball-gor	0.651946	0.561966	0.725643	0
sball-men	0.791099	0.739493	0.832578	0
sball-mex	0.760079	0.699107	0.80869	0
sball-mps	0.719856	0.651222	0.77592	0
sball-mpi	0.783978	0.726169	0.82972	0
sball-mal	0.578324	0.481676	0.659186	0
sball-mcph	0.727724	0.65688	0.784131	0
sball-mch	0.631086	0.546427	0.70036	0
sball-mzy	0.540799	0.446011	0.620341	0
sball-msbal	0.6421	0.558947	0.710991	0
sball-mphn	0.523519	0.43086	0.60476	0
sball-mmph	0.634129	0.54645	0.708004	0
sball-mmul	0.698239	0.616573	0.763196	0
sball-mmll	0.67389	0.596109	0.740294	0
sball-mgo	0.531205	0.430049	0.616459	0
sbalr-phnl	0.584987	0.493403	0.662549	0
sbalr-phnr	0.39679	0.30299	0.481554	0
sbalr-mphl	0.633913	0.553518	0.701009	0
sbalr-mphr	0.568266	0.474908	0.647693	0
sbalr-dpc	0.604339	0.520413	0.674443	0
sbalr-mull	0.695841	0.621635	0.756285	0
sbalr-mulr	0.666492	0.581375	0.735077	0
sbalr-mlll	0.707357	0.630629	0.769521	0
sbalr-mllr	0.646419	0.567907	0.713489	0
sbalr-gol	0.641573	0.552819	0.714255	0
sbalr-gor	0.587401	0.487437	0.671834	0
sbalr-men	0.775056	0.720038	0.819248	0
sbalr-mex	0.745153	0.681712	0.795792	0
sbalr-mps	0.70801	0.636276	0.766075	0
sbalr-mpi	0.767145	0.707548	0.814787	0
sbalr-mal	0.525528	0.420135	0.616603	0
sbalr-mcph	0.719277	0.651218	0.775274	0
sbalr-mch	0.635175	0.543371	0.709749	0
sbalr-mzy	0.567624	0.469066	0.649398	0
sbalr-msbal	0.6421	0.558947	0.710991	0
sbalr-mphn	0.532493	0.445474	0.608225	0
sbalr-mmph	0.607689	0.524678	0.678141	0
sbalr-mmul	0.702726	0.62232	0.76607	0
sbalr-mmll	0.682779	0.608916	0.744241	0
sbalr-mgo	0.542018	0.437779	0.628265	0
phnl-phnr	0.335634	0.202896	0.453405	0
phnl-mphl	0.57954	0.497847	0.647987	0
phnl-mphr	0.485505	0.384673	0.571264	0
phnl-dpc	0.55625	0.466617	0.632716	0
phnl-mull	0.588797	0.497086	0.665752	0
phnl-mulr	0.609703	0.530487	0.677325	0
phnl-mlll	0.641358	0.561288	0.710348	0
phnl-mllr	0.623393	0.540752	0.694816	0
phnl-gol	0.612127	0.518873	0.688485	0
phnl-gor	0.626099	0.532267	0.703629	0
phnl-men	0.796204	0.747636	0.835084	0
phnl-mex	0.775724	0.719375	0.820401	0
phnl-mps	0.746266	0.678387	0.800434	0
phnl-mpi	0.800547	0.750018	0.840743	0
phnl-mal	0.653625	0.568874	0.721138	0
phnl-mcph	0.682662	0.61311	0.739629	0
phnl-mch	0.594883	0.503505	0.67219	0
phnl-mzy	0.582262	0.494127	0.656279	0
phnl-msbal	0.526674	0.420217	0.613997	0
phnl-mphn	0.335634	0.202896	0.453405	0
phnl-mmph	0.584359	0.505219	0.651256	0
phnl-mmul	0.63662	0.553976	0.70506	0
phnl-mmll	0.633775	0.554176	0.702107	0
phnl-mgo	0.553982	0.458379	0.634844	0
phnr-mphl	0.51273	0.407885	0.602899	0
phnr-mphr	0.605309	0.518526	0.677128	0
phnr-dpc	0.60896	0.528322	0.674936	0
phnr-mull	0.619162	0.534143	0.689263	0
phnr-mulr	0.555769	0.468257	0.633228	0
phnr-mlll	0.650714	0.571879	0.718081	0
phnr-mllr	0.622503	0.538566	0.69556	0
phnr-gol	0.612825	0.522664	0.686978	0
phnr-gor	0.570878	0.467218	0.658784	0
phnr-men	0.797566	0.747281	0.838023	0
phnr-mex	0.777971	0.721359	0.822854	0
phnr-mps	0.747123	0.680109	0.80074	0
phnr-mpi	0.799568	0.748488	0.840108	0
phnr-mal	0.667628	0.589463	0.731972	0
phnr-mcph	0.693294	0.625094	0.748578	0
phnr-mch	0.603058	0.513813	0.67851	0
phnr-mzy	0.590348	0.495408	0.668546	0
phnr-msbal	0.534325	0.412891	0.63265	0
phnr-mphn	0.335634	0.202896	0.453405	0
phnr-mmph	0.608031	0.524964	0.675513	0
phnr-mmul	0.639494	0.559086	0.704009	0
phnr-mmll	0.641883	0.564878	0.708155	0
phnr-mgo	0.52426	0.419972	0.613341	0
mphl-mphr	0.332133	0.21435	0.435277	0
mphl-dpc	0.282053	0.153348	0.396408	0
mphl-mull	0.513393	0.413822	0.59979	0
mphl-mulr	0.515613	0.425935	0.591337	0
mphl-mlll	0.646751	0.563999	0.717693	0
mphl-mllr	0.563234	0.471879	0.642571	0
mphl-gol	0.626842	0.535833	0.700965	0
mphl-gor	0.63009	0.539058	0.706002	0
mphl-men	0.796415	0.75314	0.832144	0
mphl-mex	0.772707	0.718639	0.816475	0
mphl-mps	0.753663	0.691264	0.804556	0
mphl-mpi	0.806338	0.760435	0.843468	0
mphl-mal	0.645375	0.560173	0.714718	0
mphl-mcph	0.648826	0.574441	0.710321	0
mphl-mch	0.615723	0.531544	0.686735	0
mphl-mzy	0.559959	0.465479	0.639063	0
mphl-msbal	0.686255	0.594371	0.757718	0
mphl-mphn	0.593768	0.508835	0.663278	0
mphl-mmph	0.332133	0.21435	0.435277	0
mphl-mmul	0.590369	0.500843	0.663946	0
mphl-mmll	0.610666	0.529081	0.683134	0
mphl-mgo	0.562439	0.468984	0.64236	0
mphr-dpc	0.328633	0.215101	0.42743	0
mphr-mull	0.55267	0.461553	0.629225	0
mphr-mulr	0.465246	0.377578	0.543951	0
mphr-mlll	0.608064	0.522221	0.680288	0
mphr-mllr	0.595998	0.508449	0.673958	0
mphr-gol	0.632327	0.544458	0.70398	0
mphr-gor	0.59863	0.500256	0.681044	0
mphr-men	0.799299	0.757844	0.83333	0
mphr-mex	0.77716	0.725765	0.819141	0
mphr-mps	0.750328	0.689488	0.800309	0
mphr-mpi	0.808811	0.764592	0.844819	0
mphr-mal	0.673153	0.596747	0.734853	0
mphr-mcph	0.656907	0.585833	0.716384	0
mphr-mch	0.621343	0.539522	0.690129	0
mphr-mzy	0.565931	0.470126	0.645797	0
mphr-msbal	0.690105	0.608665	0.756318	0
mphr-mphn	0.588991	0.506579	0.657975	0
mphr-mmph	0.332133	0.21435	0.435277	0
mphr-mmul	0.602479	0.520063	0.669399	0
mphr-mmll	0.621558	0.544623	0.689306	0
mphr-mgo	0.562304	0.468228	0.642377	0
dpc-mull	0.550868	0.455839	0.631039	0
dpc-mulr	0.512375	0.427549	0.586415	0
dpc-mlll	0.635706	0.551405	0.707315	0
dpc-mllr	0.575647	0.488437	0.653758	0
dpc-gol	0.631611	0.543357	0.70357	0
dpc-gor	0.611081	0.515509	0.691134	0
dpc-men	0.795343	0.752326	0.830616	0
dpc-mex	0.773179	0.719814	0.81637	0
dpc-mps	0.749995	0.68864	0.799954	0
dpc-mpi	0.806422	0.760116	0.843814	0
dpc-mal	0.643177	0.561264	0.710069	0
dpc-mcph	0.653179	0.581295	0.713241	0
dpc-mch	0.616994	0.531228	0.689177	0
dpc-mzy	0.560703	0.465675	0.64058	0
dpc-msbal	0.690071	0.59429	0.763367	0
dpc-mphn	0.578193	0.48625	0.653888	0
dpc-mmph	0.377962	0.230344	0.506615	0
dpc-mmul	0.611393	0.532451	0.677336	0
dpc-mmll	0.616862	0.539208	0.686077	0
dpc-mgo	0.560956	0.468171	0.640221	0
mull-mulr	0.635414	0.558319	0.699715	0
mull-mlll	0.618314	0.531333	0.69666	0
mull-mllr	0.60466	0.520982	0.674791	0
mull-gol	0.583781	0.483189	0.666468	0
mull-gor	0.662	0.57164	0.734764	0
mull-men	0.806243	0.758738	0.844294	0
mull-mex	0.792702	0.741454	0.834003	0
mull-mps	0.764431	0.708111	0.810245	0
mull-mpi	0.81981	0.772922	0.856992	0
mull-mal	0.709494	0.635589	0.768758	0
mull-mcph	0.538565	0.446533	0.618537	0
mull-mch	0.629655	0.541014	0.703122	0
mull-mzy	0.562708	0.475648	0.637469	0
mull-msbal	0.680717	0.590185	0.752391	0
mull-mphn	0.61248	0.525894	0.684594	0
mull-mmph	0.551446	0.458159	0.630431	0
mull-mmul	0.635414	0.558319	0.699715	0
mull-mmll	0.575138	0.475561	0.660178	0
mull-mgo	0.577556	0.480978	0.659274	0
mulr-mlll	0.621681	0.540533	0.691064	0
mulr-mllr	0.610074	0.522351	0.686379	0
mulr-gol	0.658659	0.574417	0.726766	0
mulr-gor	0.563057	0.466377	0.643862	0
mulr-men	0.800421	0.756337	0.835485	0
mulr-mex	0.787122	0.738532	0.825982	0
mulr-mps	0.757729	0.702867	0.802061	0
mulr-mpi	0.812377	0.767899	0.847924	0
mulr-mal	0.705429	0.632537	0.765047	0
mulr-mcph	0.464356	0.367106	0.549546	0
mulr-mch	0.6038	0.52042	0.673338	0
mulr-mzy	0.586008	0.494583	0.662975	0
mulr-msbal	0.684708	0.607269	0.747491	0
mulr-mphn	0.589057	0.507478	0.661086	0
mulr-mmph	0.507699	0.419417	0.585086	0
mulr-mmul	0.635414	0.558319	0.699715	0
mulr-mmll	0.572841	0.479883	0.652124	0
mulr-mgo	0.590316	0.499498	0.66649	0
mlll-mllr	0.599106	0.516214	0.667252	0
mlll-gol	0.557222	0.45848	0.640914	0
mlll-gor	0.655216	0.567127	0.727227	0
mlll-men	0.803132	0.755433	0.841537	0
mlll-mex	0.801311	0.753591	0.839353	0
mlll-mps	0.774694	0.719067	0.81948	0
mlll-mpi	0.810065	0.761346	0.848964	0
mlll-mal	0.700155	0.628816	0.759816	0
mlll-mcph	0.61353	0.516255	0.696629	0
mlll-mch	0.655007	0.578647	0.717606	0
mlll-mzy	0.612446	0.531081	0.681632	0
mlll-msbal	0.706967	0.636403	0.765821	0
mlll-mphn	0.652188	0.572859	0.720159	0
mlll-mmph	0.63886	0.55437	0.710218	0
mlll-mmul	0.630293	0.544153	0.70265	0
mlll-mmll	0.599106	0.516214	0.667252	0
mlll-mgo	0.561622	0.465503	0.644513	0
mllr-gol	0.639345	0.550937	0.711239	0
mllr-gor	0.545195	0.449128	0.626918	0
mllr-men	0.787314	0.739611	0.826009	0
mllr-mex	0.79049	0.744418	0.828198	0
mllr-mps	0.764395	0.709491	0.808716	0
mllr-mpi	0.797536	0.751108	0.835105	0
mllr-mal	0.65966	0.587865	0.720813	0
mllr-mcph	0.550196	0.453377	0.636029	0
mllr-mch	0.616324	0.537545	0.68247	0
mllr-mzy	0.615438	0.533681	0.683971	0
mllr-msbal	0.663857	0.580547	0.734795	0
mllr-mphn	0.626939	0.543789	0.698976	0
mllr-mmph	0.585255	0.495503	0.665239	0
mllr-mmul	0.575281	0.484235	0.65296	0
mllr-mmll	0.599106	0.516214	0.667252	0
mllr-mgo	0.559171	0.462281	0.641766	0
gol-gor	0.618481	0.523008	0.697692	0
gol-men	0.652821	0.571167	0.720891	0
gol-mex	0.632242	0.54645	0.70365	0
gol-mps	0.634334	0.548367	0.705625	0
gol-mpi	0.640725	0.559112	0.709265	0
gol-mal	0.598846	0.498441	0.681862	0
gol-mcph	0.63022	0.539023	0.704088	0
gol-mch	0.604712	0.507514	0.683609	0
gol-mzy	0.574725	0.485287	0.651388	0
gol-msbal	0.637139	0.547473	0.709653	0
gol-mphn	0.617299	0.526336	0.691851	0
gol-mmph	0.631782	0.54242	0.704461	0
gol-mmul	0.630988	0.53926	0.705303	0
gol-mmll	0.605475	0.511859	0.683358	0
gol-mgo	0.618481	0.523008	0.697692	0
gor-men	0.649255	0.564257	0.719219	0
gor-mex	0.648085	0.563937	0.716664	0
gor-mps	0.65061	0.565303	0.719311	0
gor-mpi	0.654978	0.571944	0.722543	0
gor-mal	0.58741	0.484651	0.673322	0
gor-mcph	0.633588	0.541542	0.70928	0
gor-mch	0.600853	0.506658	0.67799	0
gor-mzy	0.593316	0.510382	0.662745	0
gor-msbal	0.623478	0.529986	0.70161	0
gor-mphn	0.603899	0.506209	0.685872	0
gor-mmph	0.617012	0.522449	0.696191	0
gor-mmul	0.620968	0.528277	0.697116	0
gor-mmll	0.607714	0.516699	0.683826	0
gor-mgo	0.618481	0.523008	0.697692	0
men-mex	0.616069	0.526999	0.690549	0
men-mps	0.477343	0.368456	0.572452	0
men-mpi	0.482758	0.3845	0.567747	0
men-mal	0.775987	0.723688	0.818242	0
men-mcph	0.798949	0.754134	0.835728	0
men-mch	0.769164	0.715602	0.812023	0
men-mzy	0.489713	0.397017	0.570751	0
men-msbal	0.789814	0.737166	0.831569	0
men-mphn	0.801108	0.752917	0.839917	0
men-mmph	0.798901	0.756661	0.833533	0
men-mmul	0.800609	0.755516	0.836799	0
men-mmll	0.793261	0.746432	0.831133	0
men-mgo	0.553842	0.455313	0.635993	0
mex-mps	0.52325	0.430787	0.605336	0
mex-mpi	0.537855	0.438862	0.622774	0
mex-mal	0.753162	0.691316	0.802419	0
mex-mcph	0.776829	0.723997	0.820367	0
mex-mch	0.760002	0.703397	0.80532	0
mex-mzy	0.396852	0.295508	0.488094	0
mex-msbal	0.761801	0.701294	0.809964	0
mex-mphn	0.78202	0.727095	0.825491	0
mex-mmph	0.776287	0.723871	0.818863	0
mex-mmul	0.787108	0.73695	0.827529	0
mex-mmll	0.793338	0.746958	0.83046	0
mex-mgo	0.530691	0.430507	0.61423	0
mps-mpi	0.518917	0.421024	0.602214	0
mps-mal	0.695751	0.624874	0.752679	0
mps-mcph	0.752527	0.692805	0.801519	0
mps-mch	0.744369	0.68384	0.792885	0
mps-mzy	0.478646	0.380506	0.561287	0
mps-msbal	0.720712	0.651324	0.776944	0
mps-mphn	0.748869	0.682246	0.802349	0
mps-mmph	0.753022	0.691559	0.803298	0
mps-mmul	0.761445	0.705578	0.806843	0
mps-mmll	0.768246	0.713822	0.812137	0
mps-mgo	0.565341	0.464955	0.64744	0
mpi-mal	0.787807	0.733705	0.83103	0
mpi-mcph	0.80984	0.764309	0.846783	0
mpi-mch	0.782972	0.730837	0.824774	0
mpi-mzy	0.499056	0.412042	0.574905	0
mpi-msbal	0.787194	0.73073	0.831891	0
mpi-mphn	0.804055	0.754044	0.843764	0
mpi-mmph	0.808429	0.763483	0.845033	0
mpi-mmul	0.812314	0.76597	0.849221	0
mpi-mmll	0.80229	0.755772	0.839803	0
mpi-mgo	0.553349	0.455293	0.634844	0
mal-mcph	0.730459	0.660542	0.786869	0
mal-mch	0.629197	0.548145	0.696914	0
mal-mzy	0.537999	0.440567	0.619574	0
mal-msbal	0.219311	0.108129	0.321428	4e-05
mal-mphn	0.681309	0.606547	0.74127	0
mal-mmph	0.663341	0.585464	0.726307	0
mal-mmul	0.721168	0.648242	0.779858	0
mal-mmll	0.672636	0.604695	0.731261	0
mal-mgo	0.497078	0.382323	0.593715	0
mcph-mch	0.62364	0.52653	0.702143	0
mcph-mzy	0.579915	0.489814	0.6558	0
mcph-msbal	0.756761	0.687833	0.809969	0
mcph-mphn	0.684646	0.614478	0.741796	0
mcph-mmph	0.653972	0.580976	0.713984	0
mcph-mmul	0.432759	0.328359	0.528181	0
mcph-mmll	0.626135	0.534848	0.708207	0
mcph-mgo	0.601012	0.50715	0.678861	0
mch-mzy	0.540377	0.449278	0.618227	0
mch-msbal	0.619552	0.531459	0.692383	0
mch-mphn	0.603547	0.513733	0.679544	0
mch-mmph	0.622347	0.539037	0.692404	0
mch-mmul	0.59327	0.488475	0.68035	0
mch-mmll	0.617354	0.525833	0.693684	0
mch-mgo	0.505483	0.400735	0.595084	0
mzy-msbal	0.565051	0.468736	0.645304	0
mzy-mphn	0.59116	0.50017	0.666783	0
mzy-mmph	0.564427	0.469151	0.643831	0
mzy-mmul	0.57351	0.483638	0.650156	0
mzy-mmll	0.610583	0.528363	0.679961	0
mzy-mgo	0.412264	0.308294	0.503272	0
msbal-mphn	0.573612	0.46626	0.662143	0
msbal-mmph	0.712902	0.622533	0.782928	0
msbal-mmul	0.703687	0.619569	0.769716	0
msbal-mmll	0.679328	0.606898	0.740659	0
msbal-mgo	0.543757	0.441074	0.629197	0
mphn-mmph	0.609311	0.527984	0.677168	0
mphn-mmul	0.637556	0.555747	0.704682	0
mphn-mmll	0.640576	0.562722	0.707706	0
mphn-mgo	0.543384	0.443866	0.627826	0
mmph-mmul	0.609836	0.526507	0.678474	0
mmph-mmll	0.626104	0.547549	0.69533	0
mmph-mgo	0.562839	0.468939	0.642892	0
mmul-mmll	0.661337	0.580347	0.732657	0
mmul-mgo	0.582105	0.487875	0.661574	0
mmll-mgo	0.553753	0.457019	0.636618	0

## Sheet: rDZ
Trait	rDZ	95% CI [min,	max]	p-value
g-n	0.00647031	-0.0963852	0.107554	0.43714
g-enl	0.209052	0.109496	0.300897	4e-05
g-enr	0.254296	0.15233	0.34865	0
g-exl	0.311981	0.219376	0.396576	0
g-exr	0.30804	0.213954	0.39388	0
g-psl	0.294308	0.193234	0.388358	0
g-psr	0.299262	0.197013	0.392412	0
g-pil	0.251518	0.148319	0.346635	0
g-pir	0.285178	0.183562	0.380417	0
g-prn	0.354864	0.242772	0.455632	0
g-sn	0.331118	0.2238	0.427482	0
g-all	0.317759	0.206904	0.416146	0
g-alr	0.343525	0.233696	0.440682	0
g-ls	0.339248	0.22815	0.437423	0
g-li	0.392266	0.285445	0.487182	0
g-cphl	0.342854	0.230988	0.441654	0
g-cphr	0.352846	0.24224	0.450191	0
g-chl	0.338063	0.23246	0.431916	0
g-chr	0.362857	0.26214	0.453748	0
g-pg	0.354694	0.249143	0.449784	0
g-gn	0.357467	0.254197	0.450042	0
g-zyl	0.285428	0.185054	0.378395	0
g-zyr	0.278368	0.178379	0.372461	0
g-sball	0.319345	0.203923	0.421818	0
g-sbalr	0.339828	0.230523	0.436988	0
g-phnl	0.320714	0.210471	0.418828	0
g-phnr	0.337699	0.228019	0.43567	0
g-mphl	0.320822	0.20582	0.423007	0
g-mphr	0.340766	0.227334	0.440549	0
g-dpc	0.331582	0.217969	0.43209	0
g-mull	0.340107	0.226776	0.439743	0
g-mulr	0.371117	0.264791	0.464416	0
g-mlll	0.368871	0.262209	0.463698	0
g-mllr	0.393309	0.287077	0.486858	0
g-gol	0.399321	0.312585	0.477442	0
g-gor	0.350882	0.259067	0.434093	0
g-men	0.213456	0.113023	0.306458	5e-05
g-mex	0.205715	0.109406	0.294782	9e-05
g-mps	0.244525	0.143369	0.337379	0
g-mpi	0.216165	0.108717	0.315641	1e-05
g-mal	0.322851	0.211554	0.421404	0
g-mcph	0.346932	0.235591	0.444981	0
g-mch	0.351299	0.249347	0.44293	0
g-mzy	0.322921	0.226261	0.412504	0
g-msbal	0.324786	0.213161	0.424288	0
g-mphn	0.329433	0.219636	0.427357	0
g-mmph	0.330383	0.216276	0.431425	0
g-mmul	0.350399	0.240784	0.446666	0
g-mmll	0.379383	0.27341	0.473495	0
g-mgo	0.384011	0.295152	0.463532	0
n-enl	0.183855	0.0846511	0.274997	0.00037
n-enr	0.266103	0.154631	0.368532	0
n-exl	0.314603	0.221239	0.401073	0
n-exr	0.331334	0.240265	0.413457	0
n-psl	0.27593	0.177376	0.366359	0
n-psr	0.340162	0.24039	0.430665	0
n-pil	0.217538	0.11135	0.315895	2e-05
n-pir	0.313037	0.210145	0.407916	0
n-prn	0.343603	0.230435	0.44631	0
n-sn	0.323768	0.218071	0.419974	0
n-all	0.3131	0.205516	0.410173	0
n-alr	0.350998	0.245055	0.445518	0
n-ls	0.349649	0.243202	0.444562	0
n-li	0.399677	0.294784	0.493406	0
n-cphl	0.353535	0.246524	0.449036	0
n-cphr	0.362043	0.256346	0.456248	0
n-chl	0.348512	0.243979	0.442428	0
n-chr	0.373913	0.27494	0.462674	0
n-pg	0.351546	0.24843	0.445379	0
n-gn	0.357933	0.256895	0.449056	0
n-zyl	0.26464	0.16537	0.357018	0
n-zyr	0.267596	0.168767	0.360108	0
n-sball	0.321641	0.210599	0.422027	0
n-sbalr	0.34685	0.243283	0.44019	0
n-phnl	0.313862	0.206794	0.411016	0
n-phnr	0.331096	0.224245	0.428201	0
n-mphl	0.325382	0.215094	0.424583	0
n-mphr	0.34476	0.236768	0.441464	0
n-dpc	0.332163	0.222729	0.430341	0
n-mull	0.349957	0.241057	0.447185	0
n-mulr	0.386427	0.284796	0.475933	0
n-mlll	0.378466	0.272668	0.473224	0
n-mllr	0.407526	0.30338	0.500158	0
n-gol	0.379776	0.292089	0.458978	0
n-gor	0.328623	0.234313	0.413872	0
n-men	0.217156	0.112218	0.313141	1e-05
n-mex	0.229953	0.126472	0.325822	3e-05
n-mps	0.288541	0.182575	0.386026	0
n-mpi	0.20555	0.0936683	0.309412	5e-05
n-mal	0.324611	0.218211	0.420461	0
n-mcph	0.357405	0.251187	0.452153	0
n-mch	0.361898	0.261282	0.452391	0
n-mzy	0.311697	0.218025	0.399382	0
n-msbal	0.330578	0.223987	0.427176	0
n-mphn	0.323068	0.216265	0.419976	0
n-mmph	0.335158	0.22617	0.432785	0
n-mmul	0.362843	0.257813	0.456167	0
n-mmll	0.39107	0.286451	0.484464	0
n-mgo	0.372388	0.282756	0.452788	0
enl-enr	0.327572	0.232778	0.415406	0
enl-exl	0.348608	0.251906	0.435257	0
enl-exr	0.371365	0.274583	0.458941	0
enl-psl	0.286076	0.18534	0.377514	0
enl-psr	0.351311	0.252173	0.440762	0
enl-pil	0.223874	0.121568	0.318379	2e-05
enl-pir	0.350186	0.249901	0.44129	0
enl-prn	0.347251	0.247787	0.436531	0
enl-sn	0.331703	0.237487	0.417114	0
enl-all	0.31418	0.217683	0.403848	0
enl-alr	0.393805	0.303014	0.476235	0
enl-ls	0.344965	0.247331	0.434258	0
enl-li	0.419472	0.327842	0.503954	0
enl-cphl	0.334099	0.232657	0.427066	0
enl-cphr	0.370133	0.270538	0.4602	0
enl-chl	0.335336	0.234864	0.428401	0
enl-chr	0.400916	0.295572	0.496575	0
enl-pg	0.351736	0.25603	0.44182	0
enl-gn	0.373862	0.285563	0.45378	0
enl-zyl	0.234859	0.135024	0.328224	0
enl-zyr	0.357145	0.256668	0.448889	0
enl-sball	0.338028	0.23701	0.431741	0
enl-sbalr	0.410165	0.313408	0.497416	0
enl-phnl	0.318309	0.224932	0.403884	0
enl-phnr	0.349654	0.255509	0.435042	0
enl-mphl	0.314897	0.216867	0.404168	0
enl-mphr	0.360064	0.263759	0.446998	0
enl-dpc	0.333961	0.237042	0.42172	0
enl-mull	0.327456	0.225806	0.421648	0
enl-mulr	0.415048	0.317998	0.502417	0
enl-mlll	0.368158	0.276505	0.453476	0
enl-mllr	0.427294	0.333838	0.51148	0
enl-gol	0.342548	0.246782	0.429372	0
enl-gor	0.341461	0.241688	0.431679	0
enl-men	0.327572	0.232778	0.415406	0
enl-mex	0.251916	0.152756	0.343097	0
enl-mps	0.217968	0.110692	0.317114	6e-05
enl-mpi	0.256939	0.156315	0.348863	0
enl-mal	0.353799	0.257937	0.441759	0
enl-mcph	0.352269	0.251737	0.443954	0
enl-mch	0.367217	0.265204	0.461252	0
enl-mzy	0.319256	0.227598	0.405261	0
enl-msbal	0.371458	0.270418	0.464408	0
enl-mphn	0.337436	0.243576	0.422584	0
enl-mmph	0.337639	0.240274	0.425835	0
enl-mmul	0.363579	0.26239	0.45631	0
enl-mmll	0.394764	0.301516	0.48038	0
enl-mgo	0.343495	0.247601	0.431159	0
enr-exl	0.42678	0.335263	0.509742	0
enr-exr	0.287946	0.185361	0.382448	0
enr-psl	0.393505	0.292483	0.484533	0
enr-psr	0.270485	0.165917	0.367415	0
enr-pil	0.384181	0.282154	0.475935	0
enr-pir	0.270408	0.171593	0.361277	0
enr-prn	0.313428	0.203548	0.412176	0
enr-sn	0.313992	0.217396	0.401669	0
enr-all	0.35214	0.253484	0.443334	0
enr-alr	0.32927	0.228745	0.421023	0
enr-ls	0.348922	0.252096	0.435546	0
enr-li	0.425839	0.338322	0.505005	0
enr-cphl	0.358933	0.261717	0.446187	0
enr-cphr	0.349328	0.250473	0.437874	0
enr-chl	0.409761	0.309182	0.499758	0
enr-chr	0.386437	0.292853	0.47095	0
enr-pg	0.36109	0.271306	0.444778	0
enr-gn	0.381716	0.294137	0.459796	0
enr-zyl	0.338638	0.236866	0.431848	0
enr-zyr	0.210313	0.108624	0.305302	1e-05
enr-sball	0.368684	0.271888	0.458032	0
enr-sbalr	0.370509	0.271938	0.459099	0
enr-phnl	0.327877	0.232472	0.414416	0
enr-phnr	0.328999	0.233718	0.415025	0
enr-mphl	0.326395	0.228357	0.415731	0
enr-mphr	0.330043	0.231804	0.419167	0
enr-dpc	0.326054	0.228175	0.415284	0
enr-mull	0.400332	0.303438	0.487502	0
enr-mulr	0.368621	0.273347	0.453959	0
enr-mlll	0.421793	0.333841	0.500795	0
enr-mllr	0.419875	0.329959	0.500347	0
enr-gol	0.406674	0.311152	0.491961	0
enr-gor	0.305192	0.209803	0.392341	0
enr-men	0.327572	0.232778	0.415406	0
enr-mex	0.293793	0.191936	0.387792	0
enr-mps	0.345143	0.23851	0.44219	0
enr-mpi	0.298333	0.195995	0.393901	0
enr-mal	0.328131	0.226033	0.421012	0
enr-mcph	0.354141	0.255984	0.442257	0
enr-mch	0.388565	0.291378	0.475952	0
enr-mzy	0.297815	0.200048	0.388869	0
enr-msbal	0.373161	0.27616	0.461156	0
enr-mphn	0.33029	0.23554	0.415938	0
enr-mmph	0.328658	0.23071	0.41769	0
enr-mmul	0.371797	0.274611	0.45916	0
enr-mmll	0.415164	0.325791	0.495723	0
enr-mgo	0.356359	0.266563	0.438417	0
exl-exr	0.455425	0.370664	0.53245	0
exl-psl	0.331408	0.236159	0.417189	0
exl-psr	0.455039	0.371365	0.529759	0
exl-pil	0.346758	0.250948	0.434467	0
exl-pir	0.445373	0.359208	0.522367	0
exl-prn	0.32868	0.222236	0.423998	0
exl-sn	0.375797	0.280715	0.461883	0
exl-all	0.336832	0.235768	0.428263	0
exl-alr	0.410542	0.318858	0.493544	0
exl-ls	0.348078	0.244748	0.440506	0
exl-li	0.462585	0.374592	0.542806	0
exl-cphl	0.326733	0.219054	0.423912	0
exl-cphr	0.382859	0.280156	0.474096	0
exl-chl	0.316334	0.21117	0.413195	0
exl-chr	0.41701	0.315986	0.506806	0
exl-pg	0.396089	0.303704	0.481371	0
exl-gn	0.411472	0.32447	0.489326	0
exl-zyl	0.211395	0.10819	0.305519	0
exl-zyr	0.40424	0.312159	0.48708	0
exl-sball	0.345648	0.238695	0.442653	0
exl-sbalr	0.431684	0.343482	0.510366	0
exl-phnl	0.352824	0.253791	0.443724	0
exl-phnr	0.39059	0.296593	0.475553	0
exl-mphl	0.331609	0.229449	0.42435	0
exl-mphr	0.395313	0.297873	0.482834	0
exl-dpc	0.368423	0.269435	0.457577	0
exl-mull	0.304595	0.196374	0.404318	0
exl-mulr	0.436447	0.336809	0.524538	0
exl-mlll	0.374962	0.281312	0.462466	0
exl-mllr	0.466561	0.375658	0.546933	0
exl-gol	0.307881	0.212062	0.395758	0
exl-gor	0.372589	0.273784	0.46132	0
exl-men	0.442238	0.357588	0.517685	0
exl-mex	0.455425	0.370664	0.53245	0
exl-mps	0.439276	0.355991	0.514066	0
exl-mpi	0.435047	0.349409	0.511674	0
exl-mal	0.377211	0.279402	0.465148	0
exl-mcph	0.357118	0.252176	0.451142	0
exl-mch	0.368595	0.264769	0.463177	0
exl-mzy	0.359046	0.265823	0.442814	0
exl-msbal	0.393126	0.29462	0.481712	0
exl-mphn	0.378958	0.282623	0.466064	0
exl-mmph	0.366173	0.265954	0.456472	0
exl-mmul	0.369244	0.265037	0.46365	0
exl-mmll	0.424629	0.333577	0.507893	0
exl-mgo	0.371694	0.279452	0.456104	0
exr-psl	0.420406	0.327291	0.504074	0
exr-psr	0.294346	0.19409	0.385608	0
exr-pil	0.41799	0.323851	0.502688	0
exr-pir	0.290635	0.194591	0.37961	0
exr-prn	0.191905	0.0888996	0.287743	0.00022
exr-sn	0.259554	0.160301	0.35191	0
exr-all	0.338362	0.239129	0.429625	0
exr-alr	0.26909	0.161174	0.36961	0
exr-ls	0.323462	0.221083	0.416117	0
exr-li	0.445069	0.357368	0.522852	0
exr-cphl	0.337275	0.23561	0.429036	0
exr-cphr	0.307389	0.203564	0.401001	0
exr-chl	0.419805	0.318165	0.510386	0
exr-chr	0.377204	0.279436	0.464293	0
exr-pg	0.391342	0.302426	0.472932	0
exr-gn	0.406735	0.317224	0.48644	0
exr-zyl	0.390475	0.296717	0.475627	0
exr-zyr	0.184681	0.0770604	0.285454	9e-05
exr-sball	0.347712	0.250315	0.437922	0
exr-sbalr	0.32003	0.215765	0.41417	0
exr-phnl	0.285834	0.187565	0.376991	0
exr-phnr	0.277425	0.180996	0.367034	0
exr-mphl	0.302399	0.199605	0.397499	0
exr-mphr	0.288368	0.18673	0.382245	0
exr-dpc	0.295429	0.191172	0.391551	0
exr-mull	0.4086	0.310898	0.496113	0
exr-mulr	0.328043	0.225278	0.42029	0
exr-mlll	0.464113	0.378635	0.539873	0
exr-mllr	0.4239	0.331312	0.505636	0
exr-gol	0.427448	0.330509	0.513534	0
exr-gor	0.30389	0.21343	0.387332	0
exr-men	0.35898	0.265239	0.446749	0
exr-mex	0.455425	0.370664	0.53245	0
exr-mps	0.389784	0.29696	0.475457	0
exr-mpi	0.385878	0.291306	0.472191	0
exr-mal	0.297835	0.193075	0.394066	0
exr-mcph	0.324092	0.221288	0.416986	0
exr-mch	0.390597	0.28966	0.480889	0
exr-mzy	0.371233	0.278525	0.455608	0
exr-msbal	0.339859	0.238945	0.430674	0
exr-mphn	0.284761	0.188191	0.374766	0
exr-mmph	0.296773	0.194447	0.391248	0
exr-mmul	0.362983	0.262975	0.452864	0
exr-mmll	0.440682	0.352064	0.518853	0
exr-mgo	0.388293	0.29572	0.472028	0
psl-psr	0.418705	0.322832	0.504105	0
psl-pil	0.295552	0.201761	0.381473	0
psl-pir	0.415431	0.317582	0.503039	0
psl-prn	0.314192	0.215282	0.40273	0
psl-sn	0.30709	0.210208	0.395764	0
psl-all	0.314356	0.212925	0.405867	0
psl-alr	0.379872	0.28642	0.464143	0
psl-ls	0.341114	0.239174	0.433339	0
psl-li	0.435445	0.346782	0.516604	0
psl-cphl	0.334387	0.231221	0.427809	0
psl-cphr	0.372784	0.27077	0.464299	0
psl-chl	0.355043	0.248859	0.450782	0
psl-chr	0.406842	0.302997	0.500069	0
psl-pg	0.38933	0.296128	0.475146	0
psl-gn	0.40727	0.319258	0.486095	0
psl-zyl	0.237338	0.138713	0.328425	0
psl-zyr	0.379857	0.281855	0.46901	0
psl-sball	0.303604	0.195207	0.401871	0
psl-sbalr	0.375236	0.28005	0.460641	0
psl-phnl	0.286801	0.187982	0.377549	0
psl-phnr	0.321293	0.225535	0.409236	0
psl-mphl	0.30462	0.204448	0.39556	0
psl-mphr	0.351516	0.251727	0.441314	0
psl-dpc	0.325952	0.22641	0.416259	0
psl-mull	0.335632	0.229939	0.432003	0
psl-mulr	0.417497	0.317885	0.506224	0
psl-mlll	0.3768	0.282589	0.463385	0
psl-mllr	0.44069	0.350254	0.522416	0
psl-gol	0.360413	0.261583	0.447767	0
psl-gor	0.375473	0.276834	0.464288	0
psl-men	0.39972	0.30044	0.488679	0
psl-mex	0.354435	0.250822	0.448273	0
psl-mps	0.418705	0.322832	0.504105	0
psl-mpi	0.393687	0.297541	0.480962	0
psl-mal	0.339066	0.239191	0.429472	0
psl-mcph	0.353803	0.250991	0.446699	0
psl-mch	0.382322	0.277164	0.47704	0
psl-mzy	0.367319	0.277244	0.449377	0
psl-msbal	0.334976	0.230265	0.430139	0
psl-mphn	0.305697	0.208446	0.394565	0
psl-mmph	0.327733	0.227023	0.418655	0
psl-mmul	0.370979	0.266472	0.465485	0
psl-mmll	0.407884	0.315823	0.492411	0
psl-mgo	0.387648	0.294008	0.471838	0
psr-pil	0.408361	0.312467	0.493966	0
psr-pir	0.328017	0.223514	0.421835	0
psr-prn	0.242144	0.136921	0.338017	1e-05
psr-sn	0.281277	0.188365	0.366431	0
psr-all	0.338759	0.242012	0.426261	0
psr-alr	0.307142	0.206131	0.399898	0
psr-ls	0.327194	0.227718	0.416037	0
psr-li	0.423715	0.335226	0.502928	0
psr-cphl	0.34121	0.242067	0.429903	0
psr-cphr	0.327627	0.228254	0.416318	0
psr-chl	0.406359	0.307315	0.493461	0
psr-chr	0.379563	0.284585	0.463818	0
psr-pg	0.386313	0.296214	0.46808	0
psr-gn	0.408885	0.31914	0.487659	0
psr-zyl	0.365578	0.268904	0.453695	0
psr-zyr	0.229754	0.131124	0.323331	0
psr-sball	0.339321	0.243522	0.425994	0
psr-sbalr	0.321901	0.222098	0.412777	0
psr-phnl	0.289403	0.196348	0.374317	0
psr-phnr	0.290658	0.19681	0.376477	0
psr-mphl	0.30416	0.205726	0.392873	0
psr-mphr	0.30246	0.204878	0.390866	0
psr-dpc	0.301057	0.202655	0.390641	0
psr-mull	0.396866	0.299879	0.483246	0
psr-mulr	0.344	0.246467	0.431535	0
psr-mlll	0.428691	0.340565	0.506932	0
psr-mllr	0.415277	0.324266	0.49626	0
psr-gol	0.433712	0.338925	0.517808	0
psr-gor	0.326161	0.236828	0.40802	0
psr-men	0.34705	0.251951	0.434146	0
psr-mex	0.410775	0.324133	0.487686	0
psr-mps	0.418705	0.322832	0.504105	0
psr-mpi	0.387496	0.293946	0.471478	0
psr-mal	0.317	0.219276	0.405879	0
psr-mcph	0.334507	0.23506	0.423272	0
psr-mch	0.385189	0.287609	0.471315	0
psr-mzy	0.351967	0.26218	0.43451	0
psr-msbal	0.331283	0.234468	0.41927	0
psr-mphn	0.291481	0.198421	0.376431	0
psr-mmph	0.303716	0.205929	0.392138	0
psr-mmul	0.360173	0.262354	0.447524	0
psr-mmll	0.417488	0.328012	0.497085	0
psr-mgo	0.403818	0.316659	0.482126	0
pil-pir	0.414805	0.316337	0.502751	0
pil-prn	0.36044	0.273082	0.438916	0
pil-sn	0.349674	0.260495	0.430364	0
pil-all	0.343372	0.248151	0.430065	0
pil-alr	0.411846	0.317174	0.496747	0
pil-ls	0.359216	0.259818	0.448393	0
pil-li	0.441804	0.353007	0.522734	0
pil-cphl	0.352961	0.25065	0.445266	0
pil-cphr	0.38887	0.290044	0.476761	0
pil-chl	0.341539	0.240952	0.4335	0
pil-chr	0.418825	0.315393	0.511557	0
pil-pg	0.368866	0.276137	0.45618	0
pil-gn	0.394957	0.307583	0.473782	0
pil-zyl	0.198892	0.0939618	0.298056	6e-05
pil-zyr	0.372794	0.274347	0.462077	0
pil-sball	0.361206	0.257566	0.45599	0
pil-sbalr	0.40925	0.31695	0.491302	0
pil-phnl	0.34456	0.252898	0.428426	0
pil-phnr	0.369924	0.279162	0.452177	0
pil-mphl	0.337283	0.241449	0.42423	0
pil-mphr	0.384462	0.290408	0.468991	0
pil-dpc	0.361743	0.268149	0.446294	0
pil-mull	0.344874	0.243052	0.438258	0
pil-mulr	0.447083	0.350729	0.531942	0
pil-mlll	0.378536	0.288267	0.462302	0
pil-mllr	0.457524	0.370471	0.535639	0
pil-gol	0.316753	0.220724	0.40446	0
pil-gor	0.341897	0.239179	0.434408	0
pil-men	0.388668	0.287763	0.478074	0
pil-mex	0.335611	0.229192	0.431536	0
pil-mps	0.369087	0.271309	0.457582	0
pil-mpi	0.414805	0.316337	0.502751	0
pil-mal	0.377867	0.28349	0.46355	0
pil-mcph	0.371971	0.271182	0.462322	0
pil-mch	0.381843	0.278256	0.475699	0
pil-mzy	0.327987	0.2333	0.41446	0
pil-msbal	0.387814	0.289957	0.476501	0
pil-mphn	0.363133	0.27239	0.445419	0
pil-mmph	0.36195	0.26714	0.447608	0
pil-mmul	0.391626	0.290701	0.482468	0
pil-mmll	0.417388	0.328061	0.498786	0
pil-mgo	0.346644	0.251534	0.434382	0
pir-prn	0.279756	0.1742	0.374769	0
pir-sn	0.299687	0.19823	0.392424	0
pir-all	0.339731	0.238425	0.433324	0
pir-alr	0.346045	0.243144	0.438087	0
pir-ls	0.347814	0.249648	0.436112	0
pir-li	0.429331	0.342316	0.507344	0
pir-cphl	0.36041	0.262033	0.448943	0
pir-cphr	0.345601	0.244912	0.436226	0
pir-chl	0.402266	0.300712	0.492429	0
pir-chr	0.37508	0.280569	0.459419	0
pir-pg	0.365781	0.273779	0.451052	0
pir-gn	0.392171	0.30156	0.472791	0
pir-zyl	0.357057	0.258115	0.447754	0
pir-zyr	0.186329	0.0816692	0.283394	0.00017
pir-sball	0.362431	0.261559	0.455611	0
pir-sbalr	0.367578	0.265672	0.458649	0
pir-phnl	0.317948	0.218712	0.40902	0
pir-phnr	0.316161	0.217776	0.406038	0
pir-mphl	0.324739	0.222963	0.41756	0
pir-mphr	0.327645	0.227085	0.418897	0
pir-dpc	0.327453	0.223924	0.421719	0
pir-mull	0.406975	0.309258	0.493809	0
pir-mulr	0.362892	0.267015	0.448352	0
pir-mlll	0.433166	0.347465	0.509777	0
pir-mllr	0.417004	0.327587	0.496747	0
pir-gol	0.402017	0.30299	0.490719	0
pir-gor	0.285509	0.188002	0.376019	0
pir-men	0.338113	0.235897	0.430841	0
pir-mex	0.370919	0.276867	0.455649	0
pir-mps	0.399232	0.303524	0.485667	0
pir-mpi	0.414805	0.316337	0.502751	0
pir-mal	0.330293	0.228535	0.423702	0
pir-mcph	0.354733	0.25509	0.444514	0
pir-mch	0.378844	0.280018	0.467153	0
pir-mzy	0.320914	0.226012	0.409155	0
pir-msbal	0.373643	0.27366	0.464101	0
pir-mphn	0.320137	0.222192	0.409948	0
pir-mmph	0.32768	0.226593	0.419674	0
pir-mmul	0.377892	0.281841	0.464004	0
pir-mmll	0.420187	0.333193	0.498681	0
pir-mgo	0.366567	0.271614	0.453237	0
prn-sn	0.179446	0.0653002	0.285667	0.00041
prn-all	0.411171	0.319854	0.493738	0
prn-alr	0.338773	0.239507	0.42913	0
prn-ls	0.322869	0.221842	0.415049	0
prn-li	0.366029	0.271868	0.451362	0
prn-cphl	0.300099	0.193953	0.396892	0
prn-cphr	0.323993	0.219254	0.419377	0
prn-chl	0.384076	0.295763	0.464593	0
prn-chr	0.293937	0.198503	0.382042	0
prn-pg	0.371946	0.280329	0.45537	0
prn-gn	0.36361	0.274076	0.44444	0
prn-zyl	0.2629	0.163789	0.355335	0
prn-zyr	0.262005	0.166363	0.350627	0
prn-sball	0.310827	0.212685	0.400519	0
prn-sbalr	0.252693	0.146563	0.351803	0
prn-phnl	0.227914	0.119046	0.329158	0
prn-phnr	0.201517	0.0937325	0.302779	0.00015
prn-mphl	0.238352	0.137639	0.331026	1e-05
prn-mphr	0.257649	0.157626	0.34824	0
prn-dpc	0.249271	0.147313	0.341677	0
prn-mull	0.337581	0.238701	0.428422	0
prn-mulr	0.339752	0.242102	0.428478	0
prn-mlll	0.366791	0.274803	0.450117	0
prn-mllr	0.343948	0.250936	0.428154	0
prn-gol	0.335909	0.237369	0.425013	0
prn-gor	0.254257	0.153709	0.347601	0
prn-men	0.341186	0.237783	0.434115	0
prn-mex	0.284649	0.180105	0.379483	0
prn-mps	0.304231	0.202176	0.396717	0
prn-mpi	0.363412	0.27	0.447394	0
prn-mal	0.393488	0.284613	0.492121	0
prn-mcph	0.310797	0.205221	0.407373	0
prn-mch	0.34466	0.250848	0.430469	0
prn-mzy	0.317158	0.219945	0.405161	0
prn-msbal	0.269022	0.157943	0.372212	0
prn-mphn	0.232905	0.124494	0.333563	1e-05
prn-mmph	0.250487	0.150206	0.341838	0
prn-mmul	0.325868	0.224184	0.418979	0
prn-mmll	0.35131	0.258759	0.435734	0
prn-mgo	0.327103	0.227606	0.418476	0
sn-all	0.349884	0.247957	0.442399	0
sn-alr	0.261317	0.153955	0.359521	0
sn-ls	0.371518	0.264399	0.466923	0
sn-li	0.392805	0.287357	0.48897	0
sn-cphl	0.369022	0.258928	0.467392	0
sn-cphr	0.385056	0.277198	0.480739	0
sn-chl	0.38168	0.290545	0.464328	0
sn-chr	0.287772	0.190801	0.377035	0
sn-pg	0.358567	0.261603	0.448198	0
sn-gn	0.357389	0.264742	0.440825	0
sn-zyl	0.298382	0.200679	0.388237	0
sn-zyr	0.284331	0.193631	0.368037	0
sn-sball	0.199542	0.0941567	0.299247	0.00019
sn-sbalr	0.230193	0.129153	0.324107	0
sn-phnl	-0.00838656	-0.107426	0.0908702	0.4986
sn-phnr	0.102863	-0.0214821	0.230724	0.02742
sn-mphl	0.218249	0.111042	0.320025	0
sn-mphr	0.279664	0.174249	0.376648	0
sn-dpc	0.252701	0.152503	0.345339	0
sn-mull	0.359137	0.256046	0.451241	0
sn-mulr	0.360257	0.253921	0.453911	0
sn-mlll	0.394599	0.298515	0.48092	0
sn-mllr	0.355986	0.254418	0.447957	0
sn-gol	0.330203	0.235254	0.417232	0
sn-gor	0.240698	0.139743	0.335607	0
sn-men	0.319391	0.224633	0.405197	0
sn-mex	0.304898	0.208735	0.392875	0
sn-mps	0.298252	0.203349	0.384604	0
sn-mpi	0.342797	0.250496	0.426377	0
sn-mal	0.321266	0.22001	0.412418	0
sn-mcph	0.378031	0.271066	0.47298	0
sn-mch	0.34794	0.251864	0.435061	0
sn-mzy	0.334927	0.240306	0.421053	0
sn-msbal	0.141495	0.0164908	0.26201	0.0021
sn-mphn	0.0278402	-0.0725823	0.127386	0.28949
sn-mmph	0.262518	0.162059	0.355582	0
sn-mmul	0.354394	0.243176	0.453858	0
sn-mmll	0.375601	0.277621	0.464127	0
sn-mgo	0.313904	0.211031	0.40848	0
all-alr	0.393038	0.295754	0.481136	0
all-ls	0.403264	0.305233	0.489259	0
all-li	0.422816	0.314417	0.524041	0
all-cphl	0.356302	0.253407	0.447759	0
all-cphr	0.438828	0.342233	0.522632	0
all-chl	0.345678	0.24545	0.436068	0
all-chr	0.441143	0.352429	0.518076	0
all-pg	0.339166	0.243256	0.428351	0
all-gn	0.342082	0.248704	0.426414	0
all-zyl	0.270636	0.174066	0.358228	0
all-zyr	0.314912	0.219459	0.401523	0
all-sball	0.231341	0.128434	0.325786	0
all-sbalr	0.414439	0.323618	0.496022	0
all-phnl	0.302325	0.202461	0.395038	0
all-phnr	0.360759	0.261069	0.451367	0
all-mphl	0.329613	0.227198	0.423279	0
all-mphr	0.427412	0.336344	0.508953	0
all-dpc	0.400518	0.306458	0.484	0
all-mull	0.342385	0.236741	0.436674	0
all-mulr	0.51512	0.424703	0.592159	0
all-mlll	0.358996	0.256668	0.452014	0
all-mllr	0.451857	0.350847	0.54397	0
all-gol	0.291117	0.192492	0.380939	0
all-gor	0.279311	0.17875	0.371682	0
all-men	0.324074	0.225972	0.413692	0
all-mex	0.301048	0.200714	0.393288	0
all-mps	0.324069	0.233336	0.406567	0
all-mpi	0.335702	0.238895	0.422897	0
all-mal	0.393038	0.295754	0.481136	0
all-mcph	0.408027	0.308647	0.495851	0
all-mch	0.388217	0.29347	0.471916	0
all-mzy	0.312967	0.223019	0.395746	0
all-msbal	0.427306	0.33801	0.507423	0
all-mphn	0.36615	0.271092	0.45271	0
all-mmph	0.400252	0.303287	0.486664	0
all-mmul	0.441711	0.343119	0.527353	0
all-mmll	0.398918	0.299725	0.488728	0
all-mgo	0.284661	0.182338	0.37962	0
alr-ls	0.371852	0.270493	0.461661	0
alr-li	0.409181	0.301628	0.510389	0
alr-cphl	0.375693	0.270555	0.469937	0
alr-cphr	0.343601	0.243162	0.4332	0
alr-chl	0.424494	0.330124	0.508172	0
alr-chr	0.278283	0.182146	0.366561	0
alr-pg	0.311993	0.216047	0.402193	0
alr-gn	0.323002	0.229679	0.407439	0
alr-zyl	0.311629	0.211259	0.404669	0
alr-zyr	0.279641	0.185818	0.366446	0
alr-sball	0.354771	0.255535	0.443395	0
alr-sbalr	0.153659	0.0360864	0.262893	0.00207
alr-phnl	0.313977	0.206161	0.411846	0
alr-phnr	0.256928	0.151687	0.35352	0
alr-mphl	0.352435	0.257317	0.438024	0
alr-mphr	0.299075	0.200683	0.391398	0
alr-dpc	0.327583	0.231718	0.415811	0
alr-mull	0.440275	0.350226	0.521921	0
alr-mulr	0.334711	0.232675	0.425857	0
alr-mlll	0.440201	0.344096	0.527592	0
alr-mllr	0.362013	0.259862	0.454413	0
alr-gol	0.336325	0.233958	0.428276	0
alr-gor	0.236437	0.132077	0.333412	0
alr-men	0.374453	0.284732	0.456662	0
alr-mex	0.331245	0.2311	0.423082	0
alr-mps	0.347987	0.252396	0.43397	0
alr-mpi	0.402121	0.314349	0.480953	0
alr-mal	0.393038	0.295754	0.481136	0
alr-mcph	0.36563	0.262251	0.457921	0
alr-mch	0.341548	0.243692	0.428956	0
alr-mzy	0.307658	0.210369	0.397942	0
alr-msbal	0.329856	0.229157	0.421643	0
alr-mphn	0.302791	0.195446	0.399741	0
alr-mmph	0.336238	0.239128	0.425537	0
alr-mmul	0.362932	0.263349	0.452354	0
alr-mmll	0.384957	0.283533	0.476908	0
alr-mgo	0.313865	0.205609	0.413224	0
ls-li	0.418569	0.286461	0.541077	0
ls-cphl	0.166115	0.0651784	0.262775	0.00092
ls-cphr	0.212265	0.110371	0.308773	4e-05
ls-chl	0.36214	0.269004	0.447073	0
ls-chr	0.323972	0.235002	0.406115	0
ls-pg	0.346289	0.232169	0.453546	0
ls-gn	0.368333	0.266408	0.460571	0
ls-zyl	0.322264	0.224751	0.41129	0
ls-zyr	0.335733	0.2403	0.422764	0
ls-sball	0.341311	0.231448	0.441638	0
ls-sbalr	0.279445	0.180389	0.369498	0
ls-phnl	0.368642	0.264479	0.460975	0
ls-phnr	0.36846	0.264042	0.461477	0
ls-mphl	0.371098	0.266278	0.462494	0
ls-mphr	0.346981	0.240542	0.441208	0
ls-dpc	0.326415	0.221011	0.419738	0
ls-mull	0.305167	0.197019	0.406623	0
ls-mulr	0.273837	0.163011	0.376705	0
ls-mlll	0.405546	0.285218	0.515993	0
ls-mllr	0.347742	0.217627	0.467784	0
ls-gol	0.304575	0.206023	0.393924	0
ls-gor	0.27282	0.173185	0.36441	0
ls-men	0.339978	0.243088	0.427191	0
ls-mex	0.325803	0.224628	0.416848	0
ls-mps	0.334044	0.235666	0.422245	0
ls-mpi	0.35414	0.258682	0.43959	0
ls-mal	0.34688	0.244933	0.436635	0
ls-mcph	0.119578	0.0134086	0.222994	0.01398
ls-mch	0.361593	0.27515	0.440342	0
ls-mzy	0.368393	0.274588	0.452574	0
ls-msbal	0.335524	0.230666	0.429944	0
ls-mphn	0.369726	0.265824	0.462256	0
ls-mmph	0.345988	0.23924	0.440476	0
ls-mmul	0.208557	0.103463	0.308269	5e-05
ls-mmll	0.376506	0.254216	0.490338	0
ls-mgo	0.320796	0.218979	0.412341	0
li-cphl	0.404604	0.267546	0.529957	0
li-cphr	0.418795	0.289274	0.538115	0
li-chl	0.317843	0.217668	0.4099	0
li-chr	0.320601	0.230227	0.403037	0
li-pg	0.149056	0.051219	0.241562	0.00219
li-gn	0.24822	0.145059	0.34389	0
li-zyl	0.385766	0.295118	0.467196	0
li-zyr	0.374921	0.278724	0.46195	0
li-sball	0.387848	0.272465	0.495922	0
li-sbalr	0.380618	0.272742	0.482554	0
li-phnl	0.382437	0.275848	0.480536	0
li-phnr	0.390291	0.284065	0.488138	0
li-mphl	0.405378	0.283409	0.519147	0
li-mphr	0.404353	0.283104	0.516959	0
li-dpc	0.403557	0.28132	0.517663	0
li-mull	0.370229	0.243968	0.489529	0
li-mulr	0.339232	0.213289	0.454563	0
li-mlll	0.297424	0.187785	0.397501	0
li-mllr	0.271702	0.174495	0.361664	0
li-gol	0.287957	0.188186	0.378257	0
li-gor	0.26759	0.16622	0.360865	0
li-men	0.420446	0.331865	0.501492	0
li-mex	0.445747	0.358081	0.524039	0
li-mps	0.428034	0.338979	0.50792	0
li-mpi	0.431652	0.344858	0.510489	0
li-mal	0.400538	0.293619	0.499672	0
li-mcph	0.412259	0.282496	0.530775	0
li-mch	0.333673	0.230627	0.426031	0
li-mzy	0.431165	0.340253	0.51125	0
li-msbal	0.386427	0.27764	0.488238	0
li-mphn	0.384899	0.27855	0.482815	0
li-mmph	0.399233	0.277736	0.512565	0
li-mmul	0.407058	0.279837	0.523506	0
li-mmll	0.266123	0.157922	0.364405	0
li-mgo	0.302525	0.200928	0.395212	0
cphl-cphr	0.169264	0.0680269	0.266087	0.00076
cphl-chl	0.341701	0.241908	0.433404	0
cphl-chr	0.331331	0.240947	0.41398	0
cphl-pg	0.342658	0.229835	0.449031	0
cphl-gn	0.364283	0.261463	0.456989	0
cphl-zyl	0.313015	0.212582	0.405673	0
cphl-zyr	0.342131	0.244925	0.430216	0
cphl-sball	0.321879	0.207748	0.424918	0
cphl-sbalr	0.267366	0.165465	0.360265	0
cphl-phnl	0.368051	0.262333	0.462076	0
cphl-phnr	0.371086	0.26442	0.465397	0
cphl-mphl	0.35405	0.246132	0.449528	0
cphl-mphr	0.277949	0.175052	0.371586	0
cphl-dpc	0.311062	0.203225	0.407201	0
cphl-mull	0.288024	0.190209	0.37935	0
cphl-mulr	0.27884	0.168525	0.381582	0
cphl-mlll	0.38084	0.262338	0.488915	0
cphl-mllr	0.337739	0.211858	0.450839	0
cphl-gol	0.3071	0.210004	0.395119	0
cphl-gor	0.276964	0.179627	0.366098	0
cphl-men	0.33883	0.240358	0.427638	0
cphl-mex	0.326518	0.224513	0.418482	0
cphl-mps	0.337362	0.238988	0.42623	0
cphl-mpi	0.361278	0.265267	0.447411	0
cphl-mal	0.349776	0.244176	0.443219	0
cphl-mcph	0.169264	0.0680269	0.266087	0.00076
cphl-mch	0.366087	0.283641	0.44171	0
cphl-mzy	0.367373	0.272601	0.452412	0
cphl-msbal	0.317562	0.207647	0.416417	0
cphl-mphn	0.374489	0.268082	0.468888	0
cphl-mmph	0.332941	0.224147	0.429936	0
cphl-mmul	0.242813	0.141664	0.337005	0
cphl-mmll	0.351943	0.22954	0.465224	0
cphl-mgo	0.317917	0.218022	0.407994	0
cphr-chl	0.374502	0.283381	0.457767	0
cphr-chr	0.319412	0.232792	0.399244	0
cphr-pg	0.340783	0.230266	0.444988	0
cphr-gn	0.362427	0.261716	0.453584	0
cphr-zyl	0.328092	0.2295	0.417351	0
cphr-zyr	0.318255	0.221828	0.407025	0
cphr-sball	0.341587	0.232258	0.4392	0
cphr-sbalr	0.293346	0.191295	0.386253	0
cphr-phnl	0.376694	0.271436	0.469825	0
cphr-phnr	0.385562	0.281692	0.477468	0
cphr-mphl	0.301361	0.196274	0.395688	0
cphr-mphr	0.359774	0.253377	0.454619	0
cphr-dpc	0.339494	0.235096	0.431582	0
cphr-mull	0.311683	0.203415	0.413452	0
cphr-mulr	0.211575	0.106884	0.310914	2e-05
cphr-mlll	0.409881	0.295469	0.51483	0
cphr-mllr	0.361959	0.24351	0.469198	0
cphr-gol	0.297291	0.197447	0.388229	0
cphr-gor	0.250615	0.149833	0.343322	0
cphr-men	0.353193	0.255175	0.441711	0
cphr-mex	0.339755	0.238037	0.430642	0
cphr-mps	0.351608	0.253388	0.439565	0
cphr-mpi	0.368983	0.273132	0.455032	0
cphr-mal	0.373227	0.271585	0.462977	0
cphr-mcph	0.169264	0.0680269	0.266087	0.00076
cphr-mch	0.379803	0.295217	0.45699	0
cphr-mzy	0.367379	0.272683	0.45275	0
cphr-msbal	0.361291	0.254072	0.457482	0
cphr-mphn	0.389892	0.285562	0.481342	0
cphr-mmph	0.359633	0.25199	0.454267	0
cphr-mmul	0.268402	0.166642	0.364431	0
cphr-mmll	0.388411	0.267727	0.499313	0
cphr-mgo	0.315398	0.214648	0.406176	0
chl-chr	0.380794	0.292982	0.459706	0
chl-pg	0.253619	0.149655	0.350934	0
chl-gn	0.274022	0.170186	0.370214	0
chl-zyl	0.319137	0.219959	0.409334	0
chl-zyr	0.389948	0.29189	0.478127	0
chl-sball	0.370695	0.269337	0.461592	0
chl-sbalr	0.408652	0.319845	0.488735	0
chl-phnl	0.379053	0.287234	0.461525	0
chl-phnr	0.410437	0.318038	0.493417	0
chl-mphl	0.354995	0.256524	0.444694	0
chl-mphr	0.400376	0.309091	0.482114	0
chl-dpc	0.385949	0.294505	0.468227	0
chl-mull	0.248929	0.145319	0.346213	0
chl-mulr	0.400694	0.30876	0.48391	0
chl-mlll	0.245689	0.142684	0.340238	0
chl-mllr	0.371843	0.278185	0.457005	0
chl-gol	0.241776	0.142929	0.332566	0
chl-gor	0.290893	0.193126	0.381125	0
chl-men	0.371301	0.272986	0.460559	0
chl-mex	0.358204	0.255333	0.451101	0
chl-mps	0.377026	0.276422	0.466351	0
chl-mpi	0.368307	0.270244	0.45719	0
chl-mal	0.388159	0.293703	0.473218	0
chl-mcph	0.369161	0.276161	0.453938	0
chl-mch	0.380794	0.292982	0.459706	0
chl-mzy	0.395719	0.308309	0.473254	0
chl-msbal	0.393035	0.297409	0.478838	0
chl-mphn	0.40582	0.316046	0.486488	0
chl-mmph	0.385646	0.291549	0.47056	0
chl-mmul	0.363871	0.270084	0.448673	0
chl-mmll	0.3365	0.240387	0.423605	0
chl-mgo	0.254665	0.154071	0.346635	0
chr-pg	0.272124	0.160841	0.374261	0
chr-gn	0.268491	0.165926	0.362808	0
chr-zyl	0.350844	0.252938	0.439323	0
chr-zyr	0.343663	0.252248	0.427212	0
chr-sball	0.426964	0.340606	0.503589	0
chr-sbalr	0.321717	0.22402	0.409294	0
chr-phnl	0.336279	0.24142	0.422845	0
chr-phnr	0.281611	0.186635	0.368732	0
chr-mphl	0.357448	0.270184	0.436774	0
chr-mphr	0.294342	0.208103	0.374198	0
chr-dpc	0.324332	0.238448	0.403867	0
chr-mull	0.363611	0.277899	0.442278	0
chr-mulr	0.304775	0.208918	0.390814	0
chr-mlll	0.390789	0.306189	0.467454	0
chr-mllr	0.221766	0.121274	0.315725	0
chr-gol	0.298292	0.196073	0.39153	0
chr-gor	0.157478	0.0547357	0.255666	0.0018
chr-men	0.391682	0.295375	0.479471	0
chr-mex	0.388671	0.291561	0.476262	0
chr-mps	0.397031	0.30038	0.483294	0
chr-mpi	0.396386	0.300786	0.48223	0
chr-mal	0.352934	0.255906	0.439763	0
chr-mcph	0.334127	0.249237	0.412183	0
chr-mch	0.380794	0.292982	0.459706	0
chr-mzy	0.395535	0.304142	0.476888	0
chr-msbal	0.37133	0.278345	0.454117	0
chr-mphn	0.311225	0.216105	0.397941	0
chr-mmph	0.330865	0.246443	0.408728	0
chr-mmul	0.34431	0.260309	0.42173	0
chr-mmll	0.349469	0.263634	0.427682	0
chr-mgo	0.227873	0.123928	0.324443	0
pg-gn	0.0970761	-0.00956105	0.198849	0.03737
pg-zyl	0.420595	0.334544	0.497667	0
pg-zyr	0.413748	0.321377	0.496366	0
pg-sball	0.326098	0.227955	0.416193	0
pg-sbalr	0.302843	0.204947	0.393649	0
pg-phnl	0.34145	0.244239	0.431349	0
pg-phnr	0.34495	0.248933	0.434127	0
pg-mphl	0.344415	0.241771	0.440799	0
pg-mphr	0.339321	0.236641	0.43546	0
pg-dpc	0.345549	0.241785	0.442351	0
pg-mull	0.314847	0.200929	0.421227	0
pg-mulr	0.300566	0.191903	0.402467	0
pg-mlll	0.18734	0.0859762	0.282658	0.00022
pg-mllr	0.166721	0.0634327	0.265912	0.00099
pg-gol	0.335728	0.239541	0.421546	0
pg-gor	0.284593	0.185309	0.37612	0
pg-men	0.353435	0.261299	0.44	0
pg-mex	0.383406	0.293593	0.466497	0
pg-mps	0.387408	0.295953	0.470804	0
pg-mpi	0.36279	0.270668	0.448565	0
pg-mal	0.323804	0.228172	0.413614	0
pg-mcph	0.343385	0.230862	0.449028	0
pg-mch	0.258011	0.151329	0.358389	0
pg-mzy	0.467167	0.381151	0.542116	0
pg-msbal	0.318024	0.221318	0.407377	0
pg-mphn	0.343642	0.247339	0.433015	0
pg-mmph	0.341473	0.239166	0.437591	0
pg-mmul	0.303234	0.193406	0.406376	0
pg-mmll	0.155916	0.0550139	0.253187	0.00154
pg-mgo	0.334602	0.232626	0.428156	0
gn-zyl	0.438901	0.351438	0.51546	0
gn-zyr	0.416198	0.319997	0.501468	0
gn-sball	0.336078	0.238191	0.424565	0
gn-sbalr	0.324009	0.226067	0.412338	0
gn-phnl	0.348967	0.256622	0.432044	0
gn-phnr	0.348376	0.256773	0.431142	0
gn-mphl	0.353924	0.258328	0.439909	0
gn-mphr	0.349769	0.254985	0.434878	0
gn-dpc	0.352352	0.257881	0.437356	0
gn-mull	0.349215	0.24232	0.446167	0
gn-mulr	0.338051	0.235552	0.430701	0
gn-mlll	0.278178	0.178184	0.370104	0
gn-mllr	0.251583	0.148411	0.346161	0
gn-gol	0.319661	0.221763	0.407789	0
gn-gor	0.27485	0.175056	0.367439	0
gn-men	0.375392	0.288267	0.453702	0
gn-mex	0.399356	0.311405	0.477452	0
gn-mps	0.407189	0.318796	0.485624	0
gn-mpi	0.389726	0.301358	0.468712	0
gn-mal	0.330648	0.238394	0.414211	0
gn-mcph	0.364117	0.262474	0.45568	0
gn-mch	0.280288	0.178644	0.374335	0
gn-mzy	0.464088	0.372921	0.542426	0
gn-msbal	0.331734	0.234153	0.420064	0
gn-mphn	0.348957	0.257045	0.431947	0
gn-mmph	0.351316	0.256268	0.436629	0
gn-mmul	0.343248	0.240638	0.436123	0
gn-mmll	0.259332	0.159229	0.351391	0
gn-mgo	0.347941	0.251153	0.437008	0
zyl-zyr	0.406848	0.308391	0.495759	0
zyl-sball	0.300927	0.203408	0.389824	0
zyl-sbalr	0.313985	0.215539	0.404887	0
zyl-phnl	0.298219	0.198512	0.390185	0
zyl-phnr	0.299952	0.202275	0.389292	0
zyl-mphl	0.306351	0.206949	0.397409	0
zyl-mphr	0.31375	0.215467	0.403569	0
zyl-dpc	0.312272	0.214217	0.401604	0
zyl-mull	0.283192	0.180055	0.378329	0
zyl-mulr	0.349054	0.252327	0.435947	0
zyl-mlll	0.32165	0.227915	0.406077	0
zyl-mllr	0.378806	0.283748	0.463413	0
zyl-gol	0.36691	0.270712	0.453048	0
zyl-gor	0.400714	0.296128	0.493494	0
zyl-men	0.287127	0.187871	0.379876	0
zyl-mex	0.289353	0.185857	0.384163	0
zyl-mps	0.290391	0.192321	0.380905	0
zyl-mpi	0.275887	0.173862	0.371633	0
zyl-mal	0.286447	0.187998	0.377237	0
zyl-mcph	0.322558	0.223441	0.412954	0
zyl-mch	0.334326	0.236139	0.423034	0
zyl-mzy	0.406848	0.308391	0.495759	0
zyl-msbal	0.305554	0.208448	0.394856	0
zyl-mphn	0.302885	0.20409	0.393187	0
zyl-mmph	0.311577	0.213216	0.401516	0
zyl-mmul	0.316272	0.216369	0.407472	0
zyl-mmll	0.350416	0.2567	0.434486	0
zyl-mgo	0.411833	0.313739	0.49826	0
zyr-sball	0.327997	0.236107	0.412142	0
zyr-sbalr	0.335096	0.24555	0.416577	0
zyr-phnl	0.2923	0.200515	0.376185	0
zyr-phnr	0.287672	0.195769	0.372348	0
zyr-mphl	0.316999	0.222384	0.404043	0
zyr-mphr	0.299205	0.20347	0.387369	0
zyr-dpc	0.309554	0.214039	0.397743	0
zyr-mull	0.378004	0.282743	0.463692	0
zyr-mulr	0.304577	0.209108	0.39305	0
zyr-mlll	0.411938	0.318734	0.495599	0
zyr-mllr	0.373972	0.282222	0.457143	0
zyr-gol	0.400088	0.29788	0.49188	0
zyr-gor	0.300571	0.20587	0.387191	0
zyr-men	0.2898	0.190988	0.380753	0
zyr-mex	0.288213	0.186688	0.380795	0
zyr-mps	0.305559	0.208068	0.395615	0
zyr-mpi	0.277049	0.177324	0.368591	0
zyr-mal	0.292435	0.197948	0.379508	0
zyr-mcph	0.332002	0.236103	0.420144	0
zyr-mch	0.360191	0.26804	0.444657	0
zyr-mzy	0.406848	0.308391	0.495759	0
zyr-msbal	0.334881	0.243624	0.417569	0
zyr-mphn	0.29124	0.199319	0.375285	0
zyr-mmph	0.3091	0.214255	0.396665	0
zyr-mmul	0.341567	0.247498	0.427923	0
zyr-mmll	0.390876	0.299109	0.473717	0
zyr-mgo	0.357676	0.252883	0.452777	0
sball-sbalr	0.324985	0.2246	0.415552	0
sball-phnl	0.173202	0.0690558	0.273357	0.00051
sball-phnr	0.251367	0.144933	0.350682	0
sball-mphl	0.230855	0.112478	0.340541	0
sball-mphr	0.295232	0.185213	0.395398	0
sball-dpc	0.270631	0.157113	0.374824	0
sball-mull	0.371124	0.261599	0.467939	0
sball-mulr	0.44914	0.347885	0.536976	0
sball-mlll	0.361239	0.258919	0.45412	0
sball-mllr	0.396258	0.287232	0.497338	0
sball-gol	0.323891	0.224915	0.413843	0
sball-gor	0.291592	0.195903	0.37993	0
sball-men	0.359013	0.264415	0.445481	0
sball-mex	0.342196	0.244655	0.431148	0
sball-mps	0.327893	0.232736	0.414287	0
sball-mpi	0.38807	0.295831	0.471958	0
sball-mal	0.257746	0.148858	0.355973	0
sball-mcph	0.336558	0.225112	0.436421	0
sball-mch	0.431161	0.338823	0.511888	0
sball-mzy	0.366296	0.278086	0.446701	0
sball-msbal	0.324985	0.2246	0.415552	0
sball-mphn	0.231652	0.125913	0.33052	0
sball-mmph	0.261711	0.15019	0.36434	0
sball-mmul	0.423228	0.312985	0.52003	0
sball-mmll	0.372715	0.269061	0.467225	0
sball-mgo	0.32103	0.217029	0.41728	0
sbalr-phnl	0.314341	0.214553	0.405215	0
sbalr-phnr	0.205179	0.102955	0.301559	2e-05
sbalr-mphl	0.2494	0.147716	0.344721	0
sbalr-mphr	0.189214	0.0837066	0.289308	0.0001
sbalr-dpc	0.21536	0.116269	0.30916	0
sbalr-mull	0.390194	0.298207	0.473384	0
sbalr-mulr	0.390822	0.287303	0.481583	0
sbalr-mlll	0.409615	0.315672	0.494436	0
sbalr-mllr	0.360443	0.258887	0.453715	0
sbalr-gol	0.34141	0.243097	0.430608	0
sbalr-gor	0.27858	0.180152	0.368494	0
sbalr-men	0.40018	0.304654	0.486485	0
sbalr-mex	0.376072	0.276319	0.465775	0
sbalr-mps	0.355156	0.258416	0.442585	0
sbalr-mpi	0.41723	0.327121	0.498227	0
sbalr-mal	0.359235	0.263015	0.446751	0
sbalr-mcph	0.274647	0.173278	0.367121	0
sbalr-mch	0.399147	0.31168	0.477642	0
sbalr-mzy	0.35965	0.26889	0.442263	0
sbalr-msbal	0.324985	0.2246	0.415552	0
sbalr-mphn	0.281798	0.183156	0.372467	0
sbalr-mmph	0.216287	0.114013	0.313393	0
sbalr-mmul	0.351236	0.247883	0.443336	0
sbalr-mmll	0.368722	0.269697	0.458895	0
sbalr-mgo	0.338135	0.236088	0.431996	0
phnl-phnr	0.123278	0.020995	0.220808	0.00787
phnl-mphl	0.303338	0.200425	0.398086	0
phnl-mphr	0.284269	0.177692	0.384382	0
phnl-dpc	0.313677	0.208325	0.410712	0
phnl-mull	0.364759	0.264098	0.453888	0
phnl-mulr	0.400481	0.2974	0.490616	0
phnl-mlll	0.362135	0.264263	0.450361	0
phnl-mllr	0.361958	0.259588	0.455245	0
phnl-gol	0.333189	0.237344	0.420152	0
phnl-gor	0.244829	0.145308	0.33801	0
phnl-men	0.318437	0.225266	0.40346	0
phnl-mex	0.304224	0.207247	0.393158	0
phnl-mps	0.29053	0.196015	0.37669	0
phnl-mpi	0.346807	0.254646	0.430456	0
phnl-mal	0.314729	0.206875	0.41284	0
phnl-mcph	0.375715	0.271196	0.468604	0
phnl-mch	0.36437	0.271113	0.44798	0
phnl-mzy	0.333292	0.240421	0.417764	0
phnl-msbal	0.274356	0.165069	0.375951	0
phnl-mphn	0.123278	0.020995	0.220808	0.00787
phnl-mmph	0.320498	0.215746	0.416838	0
phnl-mmul	0.372434	0.264947	0.466948	0
phnl-mmll	0.355828	0.258375	0.444942	0
phnl-mgo	0.303066	0.201913	0.396653	0
phnr-mphl	0.227632	0.124078	0.324354	0
phnr-mphr	0.355244	0.252742	0.446548	0
phnr-dpc	0.288346	0.184637	0.382332	0
phnr-mull	0.405621	0.306755	0.493269	0
phnr-mulr	0.368494	0.26834	0.456902	0
phnr-mlll	0.410146	0.317114	0.493441	0
phnr-mllr	0.354995	0.255318	0.445886	0
phnr-gol	0.337772	0.239475	0.426635	0
phnr-gor	0.244006	0.144917	0.337134	0
phnr-men	0.33713	0.241881	0.422657	0
phnr-mex	0.323453	0.225786	0.41254	0
phnr-mps	0.306009	0.211045	0.392575	0
phnr-mpi	0.361898	0.269177	0.445414	0
phnr-mal	0.363186	0.26585	0.450917	0
phnr-mcph	0.37787	0.272628	0.471531	0
phnr-mch	0.381867	0.289561	0.464854	0
phnr-mzy	0.344111	0.248601	0.431152	0
phnr-msbal	0.230072	0.126823	0.326541	0
phnr-mphn	0.123278	0.020995	0.220808	0.00787
phnr-mmph	0.305929	0.202819	0.399652	0
phnr-mmul	0.38072	0.2717	0.477402	0
phnr-mmll	0.378646	0.281663	0.466817	0
phnr-mgo	0.321844	0.21964	0.416197	0
mphl-mphr	0.175013	0.0695304	0.276875	0.00046
mphl-dpc	0.169274	0.063978	0.269346	0.0007
mphl-mull	0.29896	0.201275	0.388466	0
mphl-mulr	0.381818	0.281405	0.471593	0
mphl-mlll	0.360145	0.253952	0.456726	0
mphl-mllr	0.38233	0.265989	0.488995	0
mphl-gol	0.308319	0.210508	0.397002	0
mphl-gor	0.259709	0.161964	0.349891	0
mphl-men	0.31085	0.213943	0.398988	0
mphl-mex	0.295961	0.195751	0.387044	0
mphl-mps	0.304197	0.207577	0.392203	0
mphl-mpi	0.336179	0.241355	0.422387	0
mphl-mal	0.296552	0.186863	0.396658	0
mphl-mcph	0.371865	0.264531	0.465402	0
mphl-mch	0.387639	0.30452	0.462217	0
mphl-mzy	0.34664	0.252899	0.431825	0
mphl-msbal	0.218679	0.10514	0.322612	2e-05
mphl-mphn	0.292974	0.18676	0.389761	0
mphl-mmph	0.175013	0.0695304	0.276875	0.00046
mphl-mmul	0.372163	0.261249	0.468898	0
mphl-mmll	0.368567	0.261345	0.467617	0
mphl-mgo	0.311333	0.211833	0.402658	0
mphr-dpc	0.143007	0.0382684	0.244321	0.00279
mphr-mull	0.375539	0.274957	0.467063	0
mphr-mulr	0.273907	0.17204	0.366701	0
mphr-mlll	0.425326	0.326836	0.514385	0
mphr-mllr	0.348904	0.232064	0.456283	0
mphr-gol	0.316263	0.217697	0.40525	0
mphr-gor	0.239056	0.139427	0.332105	0
mphr-men	0.335691	0.238708	0.423258	0
mphr-mex	0.322626	0.222315	0.413535	0
mphr-mps	0.324834	0.227769	0.412936	0
mphr-mpi	0.35693	0.262387	0.442028	0
mphr-mal	0.347097	0.246006	0.437689	0
mphr-mcph	0.359067	0.25048	0.455074	0
mphr-mch	0.389559	0.305429	0.464923	0
mphr-mzy	0.349236	0.254277	0.435374	0
mphr-msbal	0.306982	0.195546	0.407096	0
mphr-mphn	0.363868	0.260131	0.456077	0
mphr-mmph	0.175013	0.0695304	0.276875	0.00046
mphr-mmul	0.349899	0.240044	0.447595	0
mphr-mmll	0.382321	0.276966	0.479055	0
mphr-mgo	0.314062	0.213566	0.406256	0
dpc-mull	0.351854	0.25768	0.436369	0
dpc-mulr	0.331728	0.232782	0.421472	0
dpc-mlll	0.389159	0.286252	0.482517	0
dpc-mllr	0.363645	0.245227	0.472372	0
dpc-gol	0.313618	0.215029	0.402661	0
dpc-gor	0.248256	0.148502	0.341258	0
dpc-men	0.318778	0.221958	0.406881	0
dpc-mex	0.306749	0.205709	0.398858	0
dpc-mps	0.31022	0.213448	0.398113	0
dpc-mpi	0.344819	0.249734	0.431417	0
dpc-mal	0.312834	0.208132	0.408299	0
dpc-mcph	0.339423	0.233926	0.43322	0
dpc-mch	0.377922	0.293846	0.453615	0
dpc-mzy	0.349826	0.255238	0.435667	0
dpc-msbal	0.268948	0.15623	0.372034	0
dpc-mphn	0.322145	0.218357	0.416079	0
dpc-mmph	0.0459361	-0.0577057	0.162233	0.13571
dpc-mmul	0.329858	0.218709	0.428815	0
dpc-mmll	0.369962	0.26195	0.469092	0
dpc-mgo	0.309811	0.208991	0.402373	0
mull-mulr	0.346907	0.238807	0.446313	0
mull-mlll	0.362045	0.245869	0.469786	0
mull-mllr	0.33825	0.234755	0.434589	0
mull-gol	0.254388	0.157928	0.342771	0
mull-gor	0.286427	0.190044	0.374865	0
mull-men	0.359089	0.261968	0.447798	0
mull-mex	0.35239	0.251532	0.443566	0
mull-mps	0.361728	0.263159	0.450532	0
mull-mpi	0.374787	0.280182	0.460324	0
mull-mal	0.391885	0.290493	0.481726	0
mull-mcph	0.333854	0.231509	0.429455	0
mull-mch	0.341835	0.251604	0.425241	0
mull-mzy	0.382465	0.290536	0.464598	0
mull-msbal	0.392732	0.291275	0.481533	0
mull-mphn	0.396037	0.297922	0.483034	0
mull-mmph	0.356737	0.260196	0.444155	0
mull-mmul	0.346907	0.238807	0.446313	0
mull-mmll	0.304438	0.186243	0.416146	0
mull-mgo	0.280305	0.179461	0.371954	0
mulr-mlll	0.394731	0.284541	0.492086	0
mulr-mllr	0.382648	0.26428	0.492263	0
mulr-gol	0.292638	0.189342	0.387134	0
mulr-gor	0.212481	0.105923	0.312123	3e-05
mulr-men	0.389923	0.296302	0.474363	0
mulr-mex	0.378256	0.280382	0.465878	0
mulr-mps	0.383938	0.287747	0.470014	0
mulr-mpi	0.406305	0.314875	0.487756	0
mulr-mal	0.430017	0.335429	0.511403	0
mulr-mcph	0.277041	0.170986	0.375866	0
mulr-mch	0.380347	0.286443	0.466509	0
mulr-mzy	0.367178	0.271659	0.452711	0
mulr-msbal	0.442612	0.342389	0.529845	0
mulr-mphn	0.388586	0.287503	0.477086	0
mulr-mmph	0.342792	0.246621	0.429903	0
mulr-mmul	0.346907	0.238807	0.446313	0
mulr-mmll	0.383575	0.262949	0.492739	0
mulr-mgo	0.292963	0.187139	0.388987	0
mlll-mllr	0.376464	0.27783	0.465425	0
mlll-gol	0.234944	0.141559	0.321146	0
mlll-gor	0.314411	0.220374	0.40032	0
mlll-men	0.395649	0.307778	0.475712	0
mlll-mex	0.413906	0.326439	0.492795	0
mlll-mps	0.402113	0.312189	0.482812	0
mlll-mpi	0.405089	0.320618	0.481834	0
mlll-mal	0.39049	0.291732	0.479596	0
mlll-mcph	0.413461	0.298047	0.517943	0
mlll-mch	0.395051	0.304435	0.476479	0
mlll-mzy	0.429119	0.342222	0.505788	0
mlll-msbal	0.388036	0.289991	0.475722	0
mlll-mphn	0.388	0.29214	0.473638	0
mlll-mmph	0.393503	0.291177	0.486093	0
mlll-mmul	0.389429	0.270619	0.495103	0
mlll-mmll	0.376464	0.27783	0.465425	0
mlll-mgo	0.279144	0.181575	0.36794	0
mllr-gol	0.305159	0.203875	0.39683	0
mllr-gor	0.200869	0.0961091	0.298733	0.00013
mllr-men	0.423503	0.333325	0.504649	0
mllr-mex	0.442892	0.353201	0.522619	0
mllr-mps	0.430148	0.339507	0.511225	0
mllr-mpi	0.43685	0.350637	0.514015	0
mllr-mal	0.392484	0.291343	0.484184	0
mllr-mcph	0.355831	0.232867	0.467298	0
mllr-mch	0.333088	0.226501	0.428664	0
mllr-mzy	0.431286	0.340915	0.510994	0
mllr-msbal	0.37388	0.268205	0.471426	0
mllr-mphn	0.356671	0.255704	0.448511	0
mllr-mmph	0.361356	0.244115	0.469613	0
mllr-mmul	0.373014	0.256511	0.481403	0
mllr-mmll	0.376464	0.27783	0.465425	0
mllr-mgo	0.278921	0.174713	0.373693	0
gol-gor	0.297439	0.186389	0.397515	0
gol-men	0.378083	0.283417	0.462954	0
gol-mex	0.359592	0.262191	0.446972	0
gol-mps	0.399723	0.304261	0.484194	0
gol-mpi	0.362537	0.265485	0.45007	0
gol-mal	0.317921	0.21736	0.408535	0
gol-mcph	0.304694	0.206385	0.394107	0
gol-mch	0.271577	0.173417	0.362149	0
gol-mzy	0.422395	0.327656	0.507999	0
gol-msbal	0.337509	0.238939	0.426973	0
gol-mphn	0.340469	0.243607	0.428542	0
gol-mmph	0.313971	0.215538	0.402923	0
gol-mmul	0.276761	0.17695	0.367729	0
gol-mmll	0.269031	0.171576	0.357635	0
gol-mgo	0.297439	0.186389	0.397515	0
gor-men	0.318381	0.220548	0.407528	0
gor-mex	0.319449	0.221929	0.407826	0
gor-mps	0.34583	0.25225	0.431004	0
gor-mpi	0.300735	0.198964	0.393458	0
gor-mal	0.25046	0.149148	0.343817	0
gor-mcph	0.264348	0.165518	0.355493	0
gor-mch	0.220648	0.122161	0.312292	2e-05
gor-mzy	0.389672	0.297958	0.47247	0
gor-msbal	0.285945	0.189281	0.374873	0
gor-mphn	0.244883	0.145542	0.337849	0
gor-mmph	0.249164	0.150523	0.34071	0
gor-mmul	0.246025	0.146184	0.338755	0
gor-mmll	0.251363	0.15194	0.343344	1e-05
gor-mgo	0.297439	0.186389	0.397515	0
men-mex	0.269117	0.172124	0.358888	0
men-mps	0.280716	0.177196	0.377861	0
men-mpi	0.342817	0.254148	0.423651	0
men-mal	0.344425	0.246108	0.434201	0
men-mcph	0.344908	0.246626	0.433866	0
men-mch	0.37274	0.276429	0.460948	0
men-mzy	0.299483	0.205212	0.387007	0
men-msbal	0.380865	0.284158	0.468702	0
men-mphn	0.329145	0.235083	0.414412	0
men-mmph	0.322604	0.225547	0.410651	0
men-mmul	0.360401	0.262713	0.449393	0
men-mmll	0.403405	0.313827	0.485015	0
men-mgo	0.347369	0.255385	0.431497	0
mex-mps	0.364157	0.271492	0.44758	0
mex-mpi	0.293324	0.198623	0.380285	0
mex-mal	0.320939	0.218314	0.414828	0
mex-mcph	0.332281	0.230169	0.42409	0
mex-mch	0.370611	0.272315	0.459688	0
mex-mzy	0.286114	0.182971	0.378736	0
mex-msbal	0.364766	0.264349	0.455556	0
mex-mphn	0.315482	0.218434	0.404251	0
mex-mmph	0.308673	0.208265	0.399589	0
mex-mmul	0.353823	0.253455	0.444181	0
mex-mmll	0.424114	0.335002	0.504199	0
mex-mgo	0.353234	0.261551	0.437052	0
mps-mpi	0.351822	0.256607	0.43842	0
mps-mal	0.339056	0.244127	0.424494	0
mps-mcph	0.343541	0.245039	0.431814	0
mps-mch	0.384854	0.287075	0.471778	0
mps-mzy	0.339444	0.249997	0.421321	0
mps-msbal	0.341514	0.243773	0.429705	0
mps-mphn	0.298372	0.203587	0.38472	0
mps-mmph	0.313759	0.216899	0.401917	0
mps-mmul	0.363287	0.265181	0.45136	0
mps-mmll	0.412785	0.321919	0.493938	0
mps-mgo	0.387755	0.297465	0.469204	0
mpi-mal	0.383402	0.288937	0.467198	0
mpi-mcph	0.36458	0.268426	0.450979	0
mpi-mch	0.378164	0.283242	0.463529	0
mpi-mzy	0.290354	0.19111	0.381671	0
mpi-msbal	0.410623	0.317409	0.494308	0
mpi-mphn	0.355755	0.263494	0.439036	0
mpi-mmph	0.346381	0.25173	0.432045	0
mpi-mmul	0.38085	0.287114	0.464857	0
mpi-mmll	0.416088	0.330038	0.493771	0
mpi-mgo	0.344135	0.249352	0.431283	0
mal-mcph	0.356751	0.253922	0.448152	0
mal-mch	0.339189	0.242708	0.426333	0
mal-mzy	0.314697	0.221113	0.4015	0
mal-msbal	0.172334	0.0541432	0.283343	0.00042
mal-mphn	0.368136	0.267151	0.459073	0
mal-mmph	0.322789	0.217773	0.418463	0
mal-mmul	0.356736	0.254946	0.446917	0
mal-mmll	0.373255	0.271299	0.465715	0
mal-mgo	0.299768	0.195037	0.396411	0
mcph-mch	0.37985	0.298708	0.453706	0
mcph-mzy	0.366913	0.272196	0.452105	0
mcph-msbal	0.340662	0.233309	0.437365	0
mcph-mphn	0.379482	0.274808	0.47191	0
mcph-mmph	0.366128	0.259192	0.460535	0
mcph-mmul	0.278719	0.184285	0.366788	0
mcph-mmll	0.37586	0.256596	0.48519	0
mcph-mgo	0.316476	0.216095	0.406597	0
mch-mzy	0.393776	0.304832	0.473071	0
mch-msbal	0.41435	0.321843	0.496051	0
mch-mphn	0.376078	0.283957	0.458524	0
mch-mmph	0.383609	0.30053	0.458405	0
mch-mmul	0.371396	0.282801	0.451135	0
mch-mmll	0.346655	0.248834	0.434832	0
mch-mgo	0.219852	0.117751	0.314624	2e-05
mzy-msbal	0.371338	0.282686	0.452422	0
mzy-mphn	0.341508	0.24738	0.427042	0
mzy-mmph	0.347838	0.253459	0.433498	0
mzy-mmul	0.36836	0.27385	0.453148	0
mzy-mmll	0.428792	0.341055	0.506325	0
mzy-mgo	0.383725	0.292542	0.465981	0
msbal-mphn	0.312755	0.203815	0.4125	0
msbal-mmph	0.275401	0.159106	0.381281	0
msbal-mmul	0.39527	0.288978	0.488981	0
msbal-mmll	0.371581	0.269725	0.463728	0
msbal-mgo	0.334	0.231006	0.428854	0
mphn-mmph	0.336754	0.234472	0.429047	0
mphn-mmul	0.379572	0.273091	0.4732	0
mphn-mmll	0.36665	0.269369	0.455324	0
mphn-mgo	0.314807	0.213246	0.408572	0
mmph-mmul	0.353691	0.24397	0.450737	0
mmph-mmll	0.369766	0.262362	0.468185	0
mmph-mgo	0.312178	0.21197	0.403934	0
mmul-mmll	0.394539	0.276768	0.50252	0
mmul-mgo	0.276187	0.173434	0.370081	0
mmll-mgo	0.26633	0.16482	0.35919	0

## Sheet: h²
Trait	h²=2(rMZ-rDZ)	95% CI [min,	max]	p-value
prn-mex	1.04752	0.831897	1.27067	0
prn-men	1.00206	0.798432	1.21719	0
pir-prn	0.996851	0.78184	1.2196	0
exr-prn	0.991644	0.748808	1.22849	0
prn-mpi	0.981767	0.795737	1.17648	0
psr-prn	0.976651	0.741325	1.21324	0
mphl-men	0.971128	0.77461	1.17606	0
sn-men	0.963836	0.764681	1.16866	0
enr-prn	0.958443	0.739036	1.18989	0
phnl-men	0.955533	0.75908	1.15682	0
mphl-mex	0.953492	0.740537	1.17156	0
dpc-men	0.953129	0.756122	1.15771	0
men-mmph	0.952595	0.757147	1.15694	0
enl-prn	0.949048	0.747484	1.15971	0
men-mphn	0.943926	0.747153	1.14673	0
phnl-mex	0.943	0.732293	1.15504	0
mphl-mpi	0.940317	0.744972	1.14334	0
prn-mps	0.935763	0.710275	1.16403	0
mex-mmph	0.935228	0.724613	1.15178	0
mphl-msbal	0.935153	0.659116	1.20424	0
mex-mphn	0.933076	0.72369	1.14454	0
dpc-mex	0.93286	0.71888	1.15164	0
mphr-men	0.927216	0.732804	1.13041	0
sn-mpi	0.927025	0.73267	1.12542	0
mpi-mmph	0.924096	0.73016	1.1263	0
dpc-mpi	0.923205	0.726935	1.12659	0
cphl-men	0.922544	0.721961	1.13132	0
sn-mex	0.921179	0.70658	1.1349	0
enl-mphl	0.921042	0.716657	1.13176	0
phnr-men	0.920871	0.721286	1.1265	0
prn-mphn	0.920273	0.671916	1.16968	0
phnl-mps	0.911471	0.692002	1.13048	0
mphr-mex	0.909068	0.699192	1.12475	0
phnr-mex	0.909036	0.697454	1.12307	0
ls-men	0.908352	0.711501	1.11517	0
men-mcph	0.908081	0.707919	1.1164	0
phnl-mpi	0.907481	0.712165	1.10715	0
mphr-mpi	0.903761	0.711605	1.10489	0
cphl-mex	0.902746	0.691016	1.12312	0
cphl-sbalr	0.902712	0.671166	1.1347	0
mps-mphn	0.900992	0.68202	1.11893	0
cphl-mpi	0.899445	0.703659	1.10405	0
mphl-mps	0.898932	0.683898	1.1165	0
prn-msbal	0.898893	0.648654	1.15057	0
ls-sbalr	0.897626	0.675414	1.12225	0
mpi-mphn	0.8966	0.701269	1.09635	0
enr-mmph	0.895558	0.695616	1.10596	0
enl-sn	0.895253	0.688696	1.10162	0
enl-cphl	0.895046	0.684679	1.11088	0
mull-men	0.894308	0.693433	1.10271	0
enr-mphl	0.893959	0.693117	1.10358	0
ls-mpi	0.893788	0.697735	1.09874	0
ls-mex	0.893691	0.683033	1.11183	0
enr-dpc	0.892479	0.690686	1.1037	0
prn-mphl	0.891745	0.642898	1.13536	0
mpi-mcph	0.89052	0.694625	1.09522	0
pir-ls	0.890487	0.687499	1.10171	0
enl-phnl	0.890384	0.68289	1.09833	0
mull-mpi	0.890047	0.695027	1.0917	0
pir-cphl	0.889612	0.687435	1.09984	0
sbalr-mcph	0.88926	0.659866	1.12072	0
sn-mps	0.889193	0.667439	1.1094	0
mex-mcph	0.889096	0.677845	1.10885	0
prn-mmph	0.889061	0.643511	1.13095	0
cphr-men	0.888971	0.690746	1.09634	0
enl-dpc	0.888734	0.688595	1.09581	0
enl-mull	0.888047	0.670457	1.10909	0
pir-mphl	0.88774	0.676276	1.10717	0
enr-mphr	0.887468	0.686521	1.09899	0
pir-mcph	0.886846	0.682408	1.10065	0
prn-dpc	0.886658	0.637551	1.13153	0
enl-mmph	0.885825	0.685189	1.09401	0
cphl-msbal	0.883988	0.645329	1.1288	0
phnr-mps	0.882228	0.662701	1.10069	0
pir-dpc	0.881981	0.667507	1.10511	0
pir-mmph	0.881319	0.67105	1.09956	0
cphr-mpi	0.880797	0.686	1.08536	0
mull-mex	0.880625	0.672214	1.09744	0
men-mmul	0.880415	0.681281	1.0876	0
dpc-mps	0.879551	0.665408	1.09532	0
mps-mmph	0.878526	0.664251	1.09606	0
enr-ls	0.878139	0.679643	1.08747	0
phnr-mpi	0.875341	0.678026	1.07699	0
psr-mphl	0.875291	0.661959	1.09246	0
msbal-mmph	0.875002	0.597816	1.14901	0
enr-mcph	0.874428	0.673884	1.08589	0
enr-sn	0.873391	0.663963	1.08809	0
enr-cphl	0.87316	0.675057	1.0829	0
enl-ls	0.871672	0.668855	1.08115	0
cphr-mex	0.871537	0.661496	1.08953	0
gn-men	0.870781	0.692436	1.0567	0
exr-mcph	0.870518	0.65078	1.09474	0
prn-phnr	0.870137	0.614459	1.12632	0
psr-dpc	0.869774	0.654216	1.08783	0
prn-phnl	0.869074	0.612917	1.12428	0
psr-mmph	0.868821	0.654342	1.08609	0
exr-ls	0.868324	0.648631	1.09289	0
enr-cphr	0.868047	0.66598	1.08119	0
enl-mcph	0.86746	0.660134	1.08096	0
pir-cphr	0.867387	0.658372	1.0853	0
mex-mmul	0.86657	0.660485	1.08112	0
prn-mphr	0.866328	0.619932	1.10951	0
pir-mmul	0.865894	0.668141	1.0719	0
mex-mal	0.864447	0.639822	1.09118	0
sball-men	0.864173	0.662841	1.06961	0
enl-gn	0.863623	0.681714	1.05259	0
men-mal	0.863124	0.655707	1.07497	0
mpi-mmul	0.862927	0.670461	1.06414	0
all-mpi	0.862721	0.656098	1.07521	0
enl-mphn	0.861043	0.656052	1.067	0
exr-cphr	0.85799	0.631036	1.08812	0
enr-gn	0.857305	0.679086	1.04433	0
exr-cphl	0.856557	0.64059	1.07772	0
pir-mphr	0.856405	0.643622	1.0761	0
pir-sn	0.85507	0.626498	1.08438	0
pil-prn	0.854419	0.665576	1.04955	0
enr-mphn	0.854131	0.651937	1.06233	0
exr-mmph	0.854086	0.625478	1.08251	0
psr-sn	0.853196	0.632104	1.07071	0
enr-mmul	0.852122	0.653701	1.06005	0
mphr-mps	0.850988	0.636763	1.06917	0
psr-phnl	0.850512	0.632872	1.06764	0
chl-mpi	0.850469	0.641518	1.06369	0
enl-pg	0.850269	0.643279	1.05791	0
psr-mphn	0.850252	0.632954	1.067	0
psr-mphr	0.848976	0.632609	1.0676	0
enr-phnr	0.848746	0.643227	1.06038	0
exr-sn	0.847814	0.604655	1.08266	0
exr-dpc	0.847796	0.615963	1.07944	0
psr-ls	0.846546	0.633506	1.06552	1e-05
pg-men	0.846044	0.647095	1.04692	0
exr-mphl	0.845166	0.617153	1.07313	0
enr-phnl	0.844484	0.64161	1.0535	0
dpc-msbal	0.842247	0.563282	1.11328	0
pir-mull	0.841891	0.644575	1.0504	0
enl-mphr	0.840623	0.643237	1.04608	0
psr-cphl	0.840466	0.63055	1.05826	1e-05
enl-sball	0.840437	0.62146	1.05898	0
chl-mex	0.839875	0.620721	1.06435	0
exr-mmul	0.838917	0.629704	1.05476	0
enl-mmul	0.838902	0.629436	1.05468	0
psr-mcph	0.838876	0.626819	1.0577	1e-05
exr-mphr	0.83809	0.606002	1.06893	0
exr-mphn	0.837601	0.607606	1.06284	0
sball-mex	0.835767	0.620136	1.05421	0
pir-gn	0.835193	0.651603	1.02949	0
psr-phnr	0.834696	0.614156	1.05377	0
pg-mpi	0.833293	0.634852	1.0343	0
all-men	0.833184	0.620349	1.0484	0
cphl-mps	0.832879	0.619885	1.05232	0
enl-cphr	0.832865	0.629147	1.04344	0
mcph-msbal	0.832198	0.59688	1.07352	0
chl-men	0.830913	0.620058	1.04539	0
all-mex	0.830677	0.603739	1.05764	0
exr-phnl	0.830402	0.599348	1.05621	0
gn-mpi	0.83002	0.648572	1.01916	0
ls-msbal	0.829898	0.600926	1.06258	0
psl-mphl	0.828677	0.596729	1.06018	0
enl-chl	0.828555	0.604401	1.0523	0
pir-phnl	0.827239	0.608076	1.04785	0
pir-mphn	0.826481	0.609825	1.04509	0
psl-phnl	0.826273	0.588395	1.05766	0
ls-mps	0.826023	0.612143	1.04553	1e-05
psr-cphr	0.824461	0.608854	1.04527	1e-05
enr-mulr	0.82419	0.6274	1.02988	0
enl-all	0.824139	0.603973	1.04247	0
enr-mull	0.823691	0.625063	1.03081	0
pir-mulr	0.822704	0.620161	1.03156	0
pir-pg	0.821632	0.623726	1.02228	0
enr-pg	0.821609	0.626739	1.02011	0
enl-phnr	0.821279	0.614978	1.02897	0
gn-mal	0.821194	0.619929	1.02764	0
mulr-men	0.820997	0.629494	1.0199	0
cphr-sbalr	0.819551	0.585261	1.05413	0
pil-cphl	0.819125	0.602725	1.04205	0
psl-prn	0.818293	0.591374	1.04539	0
mps-mcph	0.817972	0.605614	1.03694	1e-05
men-msbal	0.817898	0.613032	1.0277	0
mulr-mex	0.817732	0.618095	1.02652	0
exr-phnr	0.816622	0.581995	1.04596	0
gn-sbalr	0.816427	0.603817	1.03339	0
alr-gn	0.81563	0.610944	1.02456	0
n-mex	0.815023	0.564705	1.06598	0
mlll-men	0.814967	0.628378	1.00684	0
pir-all	0.813818	0.59203	1.03797	0
enl-mlll	0.813333	0.613852	1.01567	0
pil-mphl	0.812894	0.600205	1.02986	0
pir-mch	0.812729	0.605022	1.02668	0
mulr-mpi	0.812144	0.625268	1.00682	0
psr-mmul	0.810046	0.602979	1.02417	1e-05
mlll-mpi	0.809951	0.628392	0.996286	0
mpi-mch	0.809615	0.608416	1.01636	0
sn-alr	0.809175	0.557042	1.06193	0
mpi-mal	0.808811	0.607981	1.01685	0
exr-mull	0.80691	0.606526	1.01613	1e-05
alr-mphn	0.80622	0.569242	1.049	0
mull-mps	0.805406	0.596178	1.02162	1e-05
pil-pg	0.804853	0.600463	1.01058	0
pir-chl	0.802722	0.591623	1.02258	0
gn-mex	0.801833	0.623114	0.98937	0
pil-mcph	0.801599	0.591501	1.01979	0
gn-msbal	0.800059	0.589857	1.01552	0
pir-phnr	0.799835	0.578237	1.02307	0
pil-ls	0.799654	0.591504	1.01769	0
cphr-mps	0.79835	0.586007	1.01672	1e-05
prn-sbalr	0.797905	0.536718	1.05256	0
exr-mal	0.79757	0.556449	1.03886	0
pir-mal	0.79678	0.569477	1.02833	0
psl-sball	0.796487	0.553023	1.03974	0
mps-mmul	0.796315	0.58855	1.01104	1e-05
prn-cphl	0.795859	0.557626	1.03849	0
pil-mull	0.794653	0.571481	1.02104	0
alr-phnl	0.794535	0.548389	1.04178	0
cphl-sball	0.794195	0.542238	1.04953	0
mex-msbal	0.794069	0.575079	1.01663	1e-05
men-mch	0.792848	0.585744	1.00286	0
psl-mphn	0.79252	0.556599	1.02168	0
all-gn	0.792401	0.587935	1.00075	0
sball-mpi	0.791815	0.587928	0.996973	0
psl-cphl	0.790725	0.561355	1.02328	0
enr-mal	0.790723	0.568335	1.01752	0
exr-mulr	0.790279	0.564975	1.01889	0
g-gn	0.789443	0.572914	1.01468	0
li-men	0.789224	0.605158	0.979344	0
exr-all	0.788489	0.570468	1.00877	1e-05
pir-li	0.788488	0.609719	0.976115	0
cphr-msbal	0.788089	0.552371	1.02953	0
psl-dpc	0.787968	0.558977	1.01695	0
psl-sn	0.787955	0.548444	1.01883	0
exr-alr	0.786883	0.526157	1.04256	0
pil-gn	0.78651	0.601777	0.97734	0
pg-mmll	0.785558	0.526095	1.03703	0
exr-gn	0.784705	0.601546	0.977636	0
enr-alr	0.784478	0.560465	1.01013	0
psl-mmph	0.783998	0.55291	1.01563	1e-05
sball-mps	0.783926	0.563386	1.00431	0
enl-mch	0.783556	0.565786	1.00432	0
pir-mlll	0.783393	0.60285	0.97053	0
exl-mull	0.783076	0.53967	1.02861	0
gn-sball	0.782832	0.572448	0.999195	1e-05
alr-mex	0.782824	0.559258	1.00803	0
sbalr-mmph	0.782803	0.529459	1.03087	0
sball-mcph	0.782332	0.537757	1.03056	0
pil-dpc	0.780854	0.574293	0.991079	0
enr-chl	0.780724	0.57063	0.999998	1e-05
chr-mpi	0.78019	0.579066	0.985888	0
men-mmll	0.779711	0.591083	0.974182	0
psr-mull	0.779483	0.577994	0.990922	1e-05
pil-mmph	0.778943	0.570167	0.992487	0
mex-mch	0.778783	0.567443	0.994221	0
enr-mlll	0.778272	0.593323	0.969997	0
gn-mphn	0.778136	0.57813	0.983348	0
gn-phnl	0.77796	0.577376	0.983759	0
sbalr-dpc	0.777957	0.530257	1.02057	0
enl-msbal	0.777008	0.561814	0.994689	0
all-alr	0.776999	0.559232	0.99595	0
all-mal	0.776999	0.559232	0.99595	0
alr-mal	0.776999	0.559232	0.99595	0
gn-phnr	0.775588	0.575982	0.980862	0
psr-mulr	0.77486	0.560827	0.993237	1e-05
mlll-mex	0.774811	0.590238	0.966049	0
prn-mcph	0.773176	0.535453	1.01537	0
mpi-mmll	0.772403	0.590459	0.960746	0
li-mpi	0.772265	0.591893	0.959793	0
cphl-mal	0.771697	0.540475	1.0123	0
exr-chl	0.771675	0.561423	0.990934	0
gn-mllr	0.771381	0.531518	1.01196	0
enr-li	0.77131	0.590244	0.960167	0
psl-ls	0.770506	0.545216	1.00098	1e-05
enl-mmll	0.770151	0.571138	0.973533	0
pg-mex	0.769958	0.575975	0.966995	0
chr-men	0.769672	0.564574	0.97769	0
sbalr-mphl	0.769026	0.521338	1.01168	0
gn-mphr	0.769007	0.567077	0.977722	0
psl-mull	0.768898	0.534224	1.00526	0
gn-mmph	0.768181	0.56533	0.97802	0
pir-mmll	0.767465	0.582645	0.959174	0
enl-li	0.767321	0.573867	0.96531	0
pil-sn	0.767305	0.556473	0.975521	0
mphr-msbal	0.766245	0.507446	1.02532	0
exl-cphl	0.765581	0.529278	1.00684	1e-05
pil-chl	0.765561	0.539713	0.992668	0
pil-cphr	0.765219	0.560202	0.979635	0
gn-mmll	0.764021	0.527366	0.998491	0
alr-sball	0.76322	0.537341	0.99047	0
phnl-gor	0.762539	0.497743	1.01406	0
exr-sball	0.762173	0.541215	0.981106	0
psl-mcph	0.761906	0.535258	0.992838	2e-05
prn-gn	0.761447	0.561593	0.964943	0
enr-mch	0.761062	0.553926	0.974294	1e-05
chl-mps	0.760816	0.543184	0.983176	0
gn-mphl	0.760713	0.556668	0.971796	0
chr-mex	0.760638	0.554525	0.971622	0
gor-mch	0.760411	0.498238	1.01096	0
sball-mphl	0.759363	0.472359	1.04456	1e-05
enl-exr	0.758667	0.539891	0.976267	0
chl-gor	0.75863	0.506117	1.00141	0
pir-chr	0.758591	0.555031	0.966766	0
mps-msbal	0.758396	0.533022	0.982795	0
sbalr-mphr	0.758103	0.487612	1.02256	2e-05
gn-mps	0.75712	0.574634	0.949011	0
pg-sbalr	0.756874	0.530996	0.981875	0
gn-dpc	0.756844	0.555246	0.966058	0
n-gn	0.756749	0.540586	0.981102	0
psr-gn	0.755696	0.571034	0.949711	0
g-chl	0.754797	0.532818	0.986047	0
enl-mal	0.75402	0.541762	0.967846	0
psr-chl	0.753732	0.544763	0.970876	0
pil-mmul	0.753462	0.540411	0.972947	0
mpi-msbal	0.753142	0.551771	0.959191	1e-05
enr-sball	0.753002	0.541681	0.968518	0
enr-mmll	0.752576	0.565031	0.946822	0
psr-pil	0.752511	0.547873	0.963504	0
enl-mulr	0.752048	0.55266	0.959486	0
sn-gn	0.751875	0.549105	0.960198	0
mull-gor	0.751145	0.499636	0.992754	0
psl-msbal	0.751017	0.516896	0.987241	0
psr-all	0.749981	0.53997	0.964883	1e-05
gor-mmul	0.749888	0.488392	1.00167	0
alr-msbal	0.74988	0.507383	0.988038	0
sbalr-men	0.749751	0.544742	0.959282	0
gn-mmul	0.748847	0.530009	0.97573	0
mulr-mps	0.747583	0.543627	0.958697	1e-05
enl-chr	0.74756	0.525192	0.975648	0
mal-mcph	0.747416	0.518494	0.983196	0
ls-mal	0.747016	0.519811	0.980627	0
pil-mch	0.746537	0.526069	0.971925	0
pg-msbal	0.745599	0.523908	0.968258	0
mlll-mps	0.745161	0.549258	0.946989	0
sball-mmph	0.744836	0.474319	1.01235	0
li-mex	0.744138	0.565172	0.932535	0
pil-mlll	0.743415	0.540408	0.947493	0
ls-sball	0.743068	0.499428	0.989223	0
pg-mal	0.742654	0.523366	0.961636	0
psl-phnr	0.742484	0.504504	0.972721	0
pil-phnl	0.7422	0.525178	0.957055	0
psl-mmul	0.742057	0.517239	0.971495	2e-05
pg-mllr	0.741604	0.472627	1.0015	1e-05
psr-sball	0.740885	0.526338	0.957392	0
mphl-gor	0.740763	0.484145	0.987016	0
enr-msbal	0.740691	0.525516	0.961175	0
prn-ls	0.740386	0.508652	0.975146	0
exr-pg	0.740298	0.546735	0.936946	0
pir-sball	0.739715	0.512246	0.968545	1e-05
psl-gn	0.73916	0.554311	0.932007	1e-05
gor-mcph	0.738482	0.47963	0.988116	0
mex-mmll	0.738448	0.553096	0.932531	1e-05
sbalr-mex	0.738161	0.518621	0.962318	0
gn-mulr	0.737982	0.513985	0.969303	1e-05
exr-mch	0.737739	0.521599	0.960183	1e-05
exr-pil	0.737265	0.534686	0.943482	1e-05
pg-mps	0.737092	0.539505	0.938381	0
pil-mps	0.736245	0.518498	0.956059	0
gor-mmph	0.735696	0.472608	0.987918	0
n-mps	0.735671	0.470097	0.99556	0
pil-mex	0.735608	0.499034	0.975356	0
all-pg	0.735573	0.516075	0.956537	0
enr-chr	0.735311	0.532271	0.941186	1e-05
prn-cphr	0.735289	0.498547	0.977317	0
psl-pg	0.735186	0.53232	0.941365	0
exl-gn	0.735181	0.552786	0.925111	0
exr-li	0.735129	0.555163	0.924652	0
g-pg	0.734896	0.510234	0.967708	0
pil-gor	0.734562	0.503516	0.967432	0
cphr-sball	0.734214	0.493142	0.979009	0
chr-gn	0.733679	0.496589	0.972051	0
li-pg	0.733425	0.475639	0.984167	0
cphr-gor	0.73339	0.4677	0.989068	0
pil-pir	0.732991	0.522348	0.949097	0
pil-mpi	0.732991	0.522348	0.949097	0
pir-mpi	0.732991	0.522348	0.949097	0
mulr-gol	0.732043	0.479568	0.978821	0
pg-sball	0.731709	0.505294	0.95818	0
alr-men	0.730463	0.529851	0.932866	0
gn-mch	0.730123	0.499487	0.961495	0
prn-mal	0.730095	0.488333	0.975031	1e-05
cphl-gor	0.729751	0.477081	0.973456	0
mal-mmul	0.728865	0.498154	0.963612	0
all-cphl	0.728195	0.501948	0.960367	0
gn-mcph	0.728151	0.50885	0.954122	2e-05
mllr-men	0.727623	0.537418	0.923312	0
gn-mlll	0.727259	0.493774	0.961617	2e-05
psr-mlll	0.726586	0.53619	0.924949	1e-05
exl-prn	0.726327	0.485298	0.968374	1e-05
n-exl	0.726132	0.493838	0.954737	0
exl-mmul	0.726043	0.500965	0.955955	2e-05
cphl-gn	0.726027	0.504655	0.954029	2e-05
dpc-gor	0.72565	0.459651	0.98083	0
psl-mlll	0.725104	0.513795	0.937442	1e-05
sball-dpc	0.725063	0.456608	0.992998	0
g-mull	0.724565	0.492142	0.971072	2e-05
alr-mcph	0.724116	0.491075	0.959922	1e-05
pil-mphr	0.724112	0.516132	0.935245	0
exl-mcph	0.723762	0.495066	0.958158	2e-05
psr-li	0.723681	0.533969	0.920928	1e-05
psr-pg	0.72354	0.527763	0.924031	0
alr-pg	0.723521	0.500713	0.945785	1e-05
pil-chr	0.723461	0.505968	0.948135	0
cphr-gn	0.723283	0.504627	0.94836	1e-05
n-psl	0.722802	0.476379	0.963895	0
psr-mch	0.72267	0.511526	0.939816	2e-05
ls-gor	0.722262	0.462097	0.972836	0
n-pil	0.722133	0.443252	0.992202	0
enr-sbalr	0.721697	0.498498	0.947816	0
mllr-mpi	0.721372	0.540208	0.909395	0
psl-mphr	0.721278	0.491553	0.952532	1e-05
prn-mmul	0.721233	0.485807	0.960887	0
psr-mal	0.720762	0.494669	0.946993	1e-05
sball-gor	0.720708	0.470038	0.962055	0
pil-mphn	0.720496	0.507312	0.932286	0
g-mch	0.720056	0.504163	0.944765	1e-05
exl-chl	0.719991	0.474131	0.963155	1e-05
pil-all	0.71968	0.499184	0.94074	1e-05
mphr-gor	0.719147	0.447902	0.978289	0
mps-mch	0.719031	0.505575	0.936029	1e-05
exl-ls	0.719023	0.492972	0.951138	2e-05
ls-gn	0.718962	0.498712	0.945236	1e-05
psl-cphr	0.718898	0.49428	0.94853	2e-05
chr-gol	0.718309	0.46785	0.963362	1e-05
gor-mphn	0.718032	0.44789	0.975631	1e-05
alr-cphl	0.717371	0.479183	0.957574	0
exl-gor	0.717278	0.496176	0.942024	1e-05
pir-mllr	0.717192	0.527076	0.914287	0
exl-mphl	0.716548	0.482135	0.949985	2e-05
psr-msbal	0.715701	0.489463	0.942881	3e-05
exr-mlll	0.715002	0.536701	0.900537	0
exr-msbal	0.714998	0.481595	0.948922	0
n-psr	0.714793	0.483938	0.944983	3e-05
enr-all	0.713506	0.494804	0.934808	0
exl-mch	0.713464	0.484788	0.943387	1e-05
mps-mal	0.713388	0.49279	0.934157	0
prn-sn	0.713336	0.430576	0.991147	0
all-gor	0.713328	0.447423	0.970601	0
alr-ls	0.713106	0.488903	0.939974	1e-05
gor-mmll	0.712703	0.45303	0.962642	0
li-mps	0.712563	0.521979	0.910521	0
exl-pg	0.712265	0.509378	0.916796	0
pir-alr	0.71195	0.482337	0.946358	1e-05
mps-mmll	0.710923	0.515724	0.913071	1e-05
enl-psr	0.71082	0.478971	0.939768	1e-05
psr-mpi	0.709787	0.499383	0.922282	0
g-chr	0.709559	0.494936	0.931502	1e-05
gn-mull	0.709122	0.481808	0.944849	2e-05
g-mex	0.70855	0.451012	0.959268	2e-05
gor-mpi	0.708486	0.460297	0.950634	1e-05
gol-mmul	0.708455	0.450871	0.957214	0
psl-mch	0.708332	0.481406	0.939324	1e-05
pil-sball	0.707907	0.477712	0.938848	1e-05
psl-chr	0.707757	0.487883	0.934261	0
pg-mlll	0.707092	0.448833	0.958598	1e-05
cphr-mal	0.706624	0.479791	0.938988	1e-05
enl-mllr	0.706258	0.507607	0.91049	0
psl-chl	0.705946	0.465811	0.94597	2e-05
sbalr-mps	0.705709	0.479664	0.931908	0
enl-enr	0.705347	0.469194	0.931828	2e-05
enl-men	0.705347	0.469194	0.931828	2e-05
enr-men	0.705347	0.469194	0.931828	2e-05
all-mps	0.705056	0.487133	0.921673	0
n-enl	0.704832	0.435421	0.967503	0
enr-mllr	0.704785	0.51455	0.901827	1e-05
sn-gor	0.704055	0.430856	0.964035	1e-05
sbalr-mmul	0.702982	0.458786	0.944415	3e-05
psl-psr	0.702497	0.49216	0.917821	1e-05
psl-mps	0.702497	0.49216	0.917821	1e-05
psr-mps	0.702497	0.49216	0.917821	1e-05
chr-mps	0.702403	0.493738	0.914206	0
n-exr	0.702195	0.476631	0.923856	1e-05
g-mmul	0.701652	0.475651	0.940011	3e-05
g-mlll	0.701335	0.474963	0.936296	2e-05
mulr-gor	0.701152	0.422612	0.969249	1e-05
enl-pir	0.700665	0.460236	0.934718	1e-05
pil-mmll	0.700415	0.502917	0.90181	0
enr-pil	0.700246	0.472339	0.929144	0
alr-mmul	0.700118	0.471145	0.929429	0
g-exl	0.699835	0.461108	0.930694	0
sbalr-mpi	0.699831	0.499566	0.903178	1e-05
pir-msbal	0.698213	0.472341	0.927808	1e-05
mphl-mal	0.697646	0.434438	0.958801	1e-05
prn-alr	0.697225	0.467505	0.926565	1e-05
psr-mmll	0.696873	0.500614	0.898806	2e-05
zyr-gol	0.696529	0.475233	0.924337	1e-05
prn-sball	0.695456	0.461183	0.929285	1e-05
mllr-mex	0.695197	0.510851	0.889448	1e-05
psl-mmll	0.694901	0.490582	0.900614	1e-05
chl-gn	0.694587	0.448723	0.940194	1e-05
men-mex	0.693903	0.443961	0.938872	1e-05
li-msbal	0.693138	0.454387	0.936076	0
li-sbalr	0.692771	0.45699	0.932215	2e-05
exr-mmll	0.692156	0.504852	0.886892	2e-05
n-pg	0.692044	0.466883	0.922955	0
pil-msbal	0.691541	0.477715	0.910159	0
sn-all	0.691092	0.463023	0.924336	2e-05
pg-mphr	0.690629	0.462236	0.921475	2e-05
pg-mmph	0.690403	0.463176	0.920266	2e-05
pg-phnl	0.690252	0.470179	0.912138	2e-05
exr-psl	0.690198	0.482432	0.899802	2e-05
all-phnr	0.690149	0.468226	0.915228	0
cphl-pg	0.689911	0.437963	0.945135	2e-05
g-exr	0.689826	0.456784	0.91669	3e-05
mllr-gor	0.688652	0.414422	0.953657	0
pg-mcph	0.688349	0.437556	0.942786	2e-05
psl-all	0.687951	0.44989	0.925202	2e-05
pil-li	0.687839	0.495225	0.885287	0
pg-mphl	0.687365	0.459697	0.917708	2e-05
li-gn	0.687153	0.432976	0.937434	1e-05
pg-mphn	0.685924	0.467448	0.906195	2e-05
psl-pir	0.685479	0.465694	0.906255	2e-05
exl-mlll	0.685329	0.469307	0.898687	1e-05
cphr-pg	0.684993	0.434886	0.937501	2e-05
chr-gor	0.684682	0.400696	0.953257	1e-05
n-men	0.684499	0.42468	0.943744	0
pg-mmul	0.684413	0.434763	0.935136	1e-05
exl-chr	0.683498	0.467584	0.906019	1e-05
pil-phnr	0.683426	0.467946	0.897292	1e-05
pil-mulr	0.683065	0.485388	0.890628	0
pg-phnr	0.682231	0.463738	0.902349	2e-05
li-gor	0.682207	0.423653	0.935287	0
mlll-gor	0.68161	0.434691	0.918903	1e-05
g-cphl	0.681459	0.447635	0.928231	2e-05
mal-mmph	0.681103	0.43455	0.926313	0
prn-gor	0.680729	0.408214	0.940539	2e-05
psr-sbalr	0.680084	0.441219	0.918288	5e-05
all-mull	0.679949	0.433374	0.928895	1e-05
psr-alr	0.677816	0.434695	0.916864	5e-05
phnl-mal	0.677792	0.416479	0.931622	2e-05
g-pil	0.677779	0.414886	0.930803	0
pg-dpc	0.677575	0.4503	0.90919	3e-05
g-ls	0.676145	0.443092	0.921053	3e-05
enl-gor	0.675347	0.436778	0.913369	2e-05
gor-msbal	0.675065	0.417542	0.922562	3e-05
exr-mpi	0.674975	0.454098	0.893321	1e-05
exl-exr	0.674583	0.486816	0.865093	2e-05
exl-mex	0.674583	0.486816	0.865093	2e-05
exr-mex	0.674583	0.486816	0.865093	2e-05
psl-mulr	0.674354	0.463809	0.892277	4e-05
gor-mal	0.673899	0.396508	0.9391	3e-05
exr-men	0.673669	0.449292	0.894022	1e-05
alr-cphr	0.673583	0.438824	0.908535	2e-05
prn-mch	0.6735	0.443624	0.903943	3e-05
n-chl	0.673431	0.447928	0.907906	2e-05
ls-pg	0.673029	0.421644	0.928131	2e-05
gol-mmll	0.672887	0.415278	0.922954	2e-05
g-mmll	0.67281	0.447657	0.906789	4e-05
all-mphn	0.670825	0.453247	0.889518	1e-05
g-mcph	0.67067	0.438492	0.915348	4e-05
prn-chr	0.670634	0.423558	0.914307	3e-05
exl-pir	0.670586	0.481405	0.863493	3e-05
prn-mull	0.670311	0.435142	0.907338	0
sball-mphr	0.670132	0.407691	0.932254	3e-05
psl-mal	0.669224	0.43843	0.902616	1e-05
alr-mpi	0.669022	0.470784	0.869805	1e-05
enl-mex	0.668948	0.404965	0.921197	4e-05
psl-li	0.668927	0.472401	0.868228	2e-05
exl-psr	0.668875	0.485888	0.855662	1e-05
mllr-mps	0.668493	0.472703	0.870869	3e-05
mllr-gol	0.668371	0.414108	0.916413	2e-05
li-mch	0.668247	0.418308	0.912915	6e-05
cphr-gol	0.6682	0.41488	0.916075	0
alr-mmph	0.66709	0.425184	0.902535	1e-05
li-sball	0.66677	0.410264	0.928207	0
all-mcph	0.666717	0.448662	0.892608	0
gol-mch	0.666271	0.402006	0.919793	0
zyl-zyr	0.666079	0.449692	0.886089	3e-05
zyl-mzy	0.666079	0.449692	0.886089	3e-05
zyr-mzy	0.666079	0.449692	0.886089	3e-05
pg-mulr	0.665927	0.411162	0.918918	1e-05
sball-phnr	0.665876	0.394878	0.929168	1e-05
psr-chr	0.665492	0.451919	0.879948	3e-05
dpc-mmph	0.664051	0.284946	0.995273	0
exl-cphr	0.663238	0.438993	0.893246	4e-05
sn-pg	0.66281	0.445298	0.883431	6e-05
g-mulr	0.662376	0.441584	0.895964	3e-05
gor-men	0.661748	0.414955	0.901542	3e-05
alr-mulr	0.661073	0.422241	0.902211	5e-05
alr-dpc	0.660709	0.416834	0.897745	2e-05
dpc-mal	0.660687	0.410164	0.910846	1e-05
g-li	0.660546	0.435467	0.895445	5e-05
all-mphl	0.659266	0.424892	0.893922	2e-05
exl-sball	0.659182	0.418048	0.900508	4e-05
mull-gol	0.658787	0.392525	0.913372	3e-05
enl-sbalr	0.658494	0.450331	0.870061	2e-05
enr-exl	0.657521	0.448385	0.864072	4e-05
exl-mmph	0.657375	0.427886	0.887675	3e-05
exr-sbalr	0.657369	0.404977	0.90907	4e-05
gor-mex	0.657272	0.412385	0.895246	4e-05
g-cphr	0.656467	0.425655	0.900158	6e-05
alr-mphl	0.655012	0.418687	0.886149	2e-05
psl-gor	0.654978	0.427273	0.884516	6e-05
pil-mal	0.653997	0.439301	0.871133	2e-05
phnr-gor	0.653746	0.374639	0.919722	4e-05
alr-mps	0.653675	0.426315	0.879279	2e-05
zyl-gor	0.652946	0.429377	0.88539	1e-05
ls-phnr	0.652811	0.421628	0.889387	2e-05
mphr-mal	0.652112	0.415204	0.889531	1e-05
enr-psl	0.652042	0.421256	0.882994	0
alr-phnr	0.651557	0.406187	0.897398	3e-05
ls-gol	0.651445	0.398527	0.898161	0
gol-mcph	0.651052	0.397571	0.898714	0
exl-dpc	0.650946	0.424192	0.879063	3e-05
li-gol	0.650832	0.393839	0.903672	3e-05
pg-gor	0.650576	0.398342	0.897115	3e-05
cphl-phnr	0.649744	0.418334	0.889295	2e-05
exr-chr	0.649587	0.431673	0.871213	4e-05
pir-sbalr	0.648908	0.415461	0.886289	9e-05
exl-mmll	0.647811	0.44376	0.853168	3e-05
pg-mull	0.646738	0.389637	0.905695	5e-05
psr-mllr	0.64593	0.443001	0.853432	6e-05
prn-pg	0.64558	0.433619	0.85987	3e-05
psl-sbalr	0.645241	0.427122	0.864373	3e-05
mlll-gol	0.644555	0.384522	0.895862	6e-05
sball-mlll	0.644092	0.411943	0.881837	3e-05
g-mphl	0.643304	0.395786	0.90044	6e-05
g-mllr	0.643163	0.416972	0.879392	7e-05
gol-gor	0.642084	0.365967	0.914749	1e-05
gol-mgo	0.642084	0.365967	0.914749	1e-05
gor-mgo	0.642084	0.365967	0.914749	1e-05
psl-mllr	0.641949	0.443675	0.844599	4e-05
phnr-dpc	0.641227	0.393777	0.886581	6e-05
sball-mal	0.641156	0.366438	0.912629	4e-05
li-mal	0.640913	0.411787	0.876823	4e-05
li-mmul	0.640846	0.373543	0.92137	0
n-gor	0.640781	0.400491	0.872378	5e-05
pir-gol	0.640385	0.419954	0.866329	4e-05
n-chr	0.639659	0.424219	0.860458	5e-05
n-mull	0.639277	0.406716	0.88203	5e-05
all-ls	0.639202	0.419372	0.86533	3e-05
n-mch	0.638783	0.420173	0.864644	4e-05
mlll-msbal	0.637861	0.412911	0.866713	6e-05
cphl-mphn	0.63764	0.404356	0.8789	4e-05
mphl-gol	0.637046	0.384223	0.884436	2e-05
dpc-gol	0.635986	0.385593	0.881169	3e-05
gol-mmph	0.635622	0.384469	0.881338	3e-05
prn-all	0.63536	0.426062	0.843388	6e-05
mull-mal	0.635216	0.403575	0.870056	5e-05
enr-mex	0.634442	0.371294	0.886833	3e-05
sball-sbalr	0.634231	0.389629	0.878468	5e-05
sball-msbal	0.634231	0.389629	0.878468	5e-05
sbalr-msbal	0.634231	0.389629	0.878468	5e-05
exl-all	0.634107	0.39683	0.871222	5e-05
exl-mulr	0.633296	0.423015	0.85202	8e-05
pil-mllr	0.633163	0.439963	0.830294	4e-05
pil-sbalr	0.633106	0.429565	0.843037	3e-05
mphr-gol	0.632129	0.381535	0.876897	4e-05
ls-mphn	0.631408	0.399089	0.869689	4e-05
phnr-mcph	0.630847	0.399906	0.867946	7e-05
cphl-gol	0.630379	0.374221	0.878433	3e-05
exr-mllr	0.629499	0.426746	0.83897	8e-05
psl-mex	0.629356	0.388407	0.869756	6e-05
g-enl	0.629299	0.35887	0.889635	8e-05
sbalr-mmll	0.628114	0.394829	0.860952	6e-05
dpc-mcph	0.627513	0.39178	0.870414	5e-05
g-psr	0.626528	0.367373	0.880743	6e-05
mal-mphn	0.626346	0.389945	0.861218	7e-05
ls-dpc	0.62506	0.382829	0.87159	3e-05
g-mmph	0.624638	0.380411	0.879298	0.00012
ls-phnl	0.624407	0.391417	0.862919	4e-05
pir-mex	0.622942	0.397531	0.845013	6e-05
cphl-phnl	0.62182	0.386404	0.863177	8e-05
g-gor	0.619887	0.385262	0.846289	4e-05
mlll-mal	0.61933	0.390958	0.850466	6e-05
exl-li	0.619322	0.425069	0.816845	6e-05
psl-mpi	0.618263	0.388518	0.84792	0.00012
g-dpc	0.617937	0.374308	0.872103	0.00013
all-mmph	0.617782	0.396773	0.839605	9e-05
pil-alr	0.617696	0.405129	0.834089	4e-05
sbalr-gor	0.617641	0.34683	0.875953	0.00013
msbal-mmul	0.616833	0.367434	0.867642	7e-05
n-mmul	0.616661	0.392945	0.850818	7e-05
pil-men	0.616621	0.384763	0.848031	7e-05
cphl-dpc	0.615755	0.366053	0.87114	6e-05
msbal-mmll	0.615496	0.381403	0.853129	3e-05
exr-gol	0.614905	0.398543	0.835628	8e-05
phnl-mcph	0.613893	0.382856	0.851589	0.0001
all-mlll	0.613559	0.374569	0.854634	0.0001
g-psl	0.61335	0.353553	0.865407	5e-05
exl-phnl	0.612934	0.374094	0.848144	7e-05
mmul-mgo	0.611836	0.347129	0.872989	0.0001
li-chr	0.611557	0.381071	0.836093	6e-05
sbalr-mull	0.611295	0.387578	0.831325	0.0001
sn-mal	0.610979	0.370877	0.854059	0.0001
enr-gol	0.61075	0.39073	0.832775	9e-05
n-mlll	0.610668	0.378936	0.850214	0.00016
mcph-mphn	0.610329	0.379016	0.847697	0.00012
gor-mps	0.60956	0.368478	0.841327	0.00013
chr-mull	0.608977	0.398922	0.816686	9e-05
phnr-mal	0.608885	0.373179	0.840626	9e-05
phnr-msbal	0.608505	0.30093	0.895648	0.00014
cphl-mmph	0.607004	0.361775	0.859938	6e-05
psl-alr	0.606995	0.385631	0.828176	7e-05
n-cphl	0.60552	0.374735	0.844842	0.00011
sn-sball	0.605169	0.338813	0.866916	9e-05
phnr-mmph	0.604204	0.353421	0.852044	0.00016
gn-gor	0.604166	0.34197	0.85865	9e-05
n-ls	0.603101	0.371235	0.84244	0.00012
all-sbalr	0.602932	0.381127	0.821439	0.00011
g-mphr	0.602693	0.360608	0.855987	0.0002
sball-mmll	0.60235	0.357907	0.848731	0.00012
mphl-mphn	0.601587	0.3438	0.855164	0.0001
sbalr-gol	0.600325	0.347778	0.845251	0.00015
chr-mphr	0.599723	0.364784	0.828121	0.0001
pir-mps	0.599649	0.357158	0.835531	0.00011
gol-msbal	0.599259	0.345156	0.844605	0.00018
exl-msbal	0.599038	0.377623	0.822965	0.0001
all-dpc	0.598822	0.380411	0.818719	0.00019
li-mphn	0.598788	0.359509	0.842757	0.00016
psr-men	0.598779	0.361807	0.830316	0.00014
mal-mmll	0.598762	0.37012	0.832687	5e-05
enl-alr	0.597495	0.385034	0.809624	0.0001
alr-mphr	0.596525	0.339384	0.844577	0.00012
alr-chr	0.596453	0.34822	0.840617	7e-05
mphr-mcph	0.595682	0.35686	0.842182	3e-05
sbalr-mlll	0.595484	0.367125	0.822794	9e-05
mulr-mgo	0.594706	0.330692	0.856254	0.00013
mull-mgo	0.594501	0.330235	0.855318	0.00017
pg-mch	0.594489	0.319737	0.860841	0.0001
li-phnl	0.594349	0.353094	0.840125	0.00017
n-mcph	0.59379	0.364195	0.831747	0.00011
prn-mmll	0.593434	0.369543	0.819313	0.00015
enr-gor	0.593367	0.33692	0.837706	0.00016
all-li	0.593213	0.350773	0.83896	0.00017
exl-mps	0.592399	0.399329	0.784948	7e-05
exl-mllr	0.592328	0.39436	0.795543	0.00014
alr-li	0.592181	0.355762	0.832959	0.00018
chr-mphn	0.592017	0.342225	0.838672	0.00017
exr-mps	0.591955	0.364467	0.816134	0.0001
chr-phnl	0.589405	0.346402	0.829819	0.00014
chr-dpc	0.588931	0.361249	0.811783	0.00013
alr-mull	0.588734	0.377062	0.799006	0.00016
cphr-phnl	0.588687	0.356426	0.827927	0.00013
li-phnr	0.588511	0.35092	0.831396	0.00019
cphr-dpc	0.586627	0.352239	0.829613	0.00012
chl-pg	0.586042	0.312419	0.850431	0.00011
sball-gol	0.585256	0.328	0.832816	0.00024
prn-mlll	0.585256	0.363522	0.807889	0.00021
n-mulr	0.583895	0.366058	0.811403	0.00018
sball-mphn	0.583735	0.313631	0.849931	0.00018
exl-mphr	0.583563	0.355882	0.811828	0.00015
n-cphr	0.583349	0.354643	0.820655	0.00017
n-li	0.58204	0.352512	0.819686	0.00022
alr-gol	0.582021	0.317563	0.842357	0.00022
cphr-phnr	0.581754	0.349624	0.820402	0.00018
exl-mphn	0.581634	0.349415	0.810461	0.00014
li-mmll	0.580504	0.298729	0.850529	0.00022
n-mmll	0.580375	0.350208	0.818078	0.00021
mal-mch	0.580016	0.341879	0.816863	0.00019
mllr-msbal	0.579954	0.324301	0.836551	0.00017
ls-mphr	0.579402	0.338195	0.825012	0.00015
chr-mgo	0.579292	0.305888	0.846998	0.00023
prn-mzy	0.578814	0.332117	0.819866	0.00023
alr-gor	0.578163	0.287689	0.856129	0.00032
cphl-mphl	0.578104	0.33429	0.82741	0.00015
pir-gor	0.578045	0.314705	0.829389	0.00022
cphr-mphn	0.577801	0.347128	0.815428	0.00022
all-phnl	0.577779	0.339046	0.815982	0.00027
pir-men	0.577432	0.321273	0.825911	0.00024
prn-mulr	0.577415	0.340852	0.81718	0.00023
mull-mulr	0.577013	0.323886	0.828691	0.00023
mull-mmul	0.577013	0.323886	0.828691	0.00023
mulr-mmul	0.577013	0.323886	0.828691	0.00023
li-mcph	0.576728	0.295657	0.870426	0.00017
mull-msbal	0.575971	0.323253	0.824325	0.00014
mcph-mmph	0.575688	0.337389	0.820363	0.00015
mull-mch	0.57564	0.332864	0.807821	0.00018
g-sball	0.575388	0.312132	0.84493	0.00035
mmll-mgo	0.574846	0.308712	0.838592	0.00023
chr-pg	0.574561	0.291493	0.852153	0.00014
cphr-mgo	0.573801	0.315463	0.828369	0.00026
prn-gol	0.573737	0.327187	0.817227	0.00022
li-mmph	0.573505	0.308002	0.849204	0.0002
mphl-mlll	0.573213	0.321201	0.829723	0.00021
chr-mmph	0.573175	0.346947	0.793695	0.00026
li-mgo	0.573134	0.312458	0.830615	0.00017
g-men	0.572579	0.29339	0.84262	0.00018
sbalr-mllr	0.571953	0.328657	0.815803	0.00016
mch-mgo	0.571261	0.289555	0.845979	0.00031
sn-cphl	0.570811	0.320619	0.826021	0.00022
exl-mal	0.57026	0.342807	0.797385	0.0002
phnr-mphl	0.570195	0.284858	0.843832	0.00034
ls-chr	0.569178	0.339857	0.793612	0.00016
mcph-mgo	0.569073	0.310211	0.824078	0.00027
ls-mgo	0.569065	0.310437	0.824401	0.00026
exl-sn	0.568854	0.331181	0.801509	0.00022
chr-phnr	0.567044	0.308757	0.821255	0.00027
mllr-mch	0.566471	0.318906	0.816234	0.00026
prn-li	0.565657	0.341276	0.792008	0.00029
chr-mal	0.56528	0.319769	0.807202	0.00019
mlll-mgo	0.564955	0.305123	0.822281	0.00029
g-msbal	0.564609	0.307191	0.825788	0.0004
psr-mex	0.564371	0.351924	0.771485	0.00024
exl-mpi	0.564173	0.366969	0.763411	0.00023
cphr-mphr	0.564037	0.32262	0.810649	0.00024
chr-mmul	0.563128	0.345204	0.774586	0.00022
dpc-mmul	0.56307	0.310178	0.820599	0.00023
gol-mal	0.56185	0.289313	0.82476	0.00037
ls-mmph	0.560943	0.315484	0.809846	0.00019
exl-zyr	0.560771	0.334013	0.783066	0.0002
chr-zyl	0.56065	0.321945	0.799409	0.00029
mllr-mgo	0.5605	0.291466	0.827259	0.00034
exl-alr	0.560474	0.345591	0.774967	0.00018
n-pir	0.560313	0.304758	0.809721	0.00022
chr-mmll	0.560009	0.337972	0.776234	0.00023
psr-gol	0.559898	0.344345	0.77871	0.00025
psl-men	0.559242	0.327046	0.792164	0.00028
cphl-mgo	0.55911	0.299806	0.813558	0.00031
g-phnl	0.55879	0.304771	0.816203	0.00037
phnl-mlll	0.558446	0.320175	0.798707	0.00033
phnl-gol	0.557877	0.302447	0.803529	0.00035
sball-mull	0.557703	0.290942	0.822848	0.00018
chr-mcph	0.557645	0.332491	0.776874	0.00027
g-pir	0.557382	0.293524	0.811511	0.00028
exr-zyl	0.5572	0.330088	0.780144	0.00031
gol-mpi	0.556377	0.316473	0.795318	0.00036
phnl-mmll	0.555893	0.316945	0.795447	0.00032
n-mphl	0.555174	0.310093	0.806177	0.0004
mphl-mcph	0.553922	0.315206	0.801022	0.0003
gol-mphn	0.55366	0.299985	0.799138	0.0004
all-cphr	0.553453	0.334209	0.778592	0.00028
pg-mgo	0.553037	0.296605	0.804345	0.00045
g-mpi	0.552564	0.263786	0.832915	0.00027
enl-mps	0.552406	0.265796	0.828687	0.00035
phnl-mphl	0.552404	0.30298	0.80136	0.00043
li-mphr	0.55218	0.2872	0.826128	0.00035
sbalr-mulr	0.551339	0.302313	0.79861	0.00028
n-mllr	0.551318	0.320397	0.789321	0.00045
mulr-mal	0.550824	0.333294	0.772373	0.00032
li-dpc	0.550303	0.284959	0.82489	0.00038
phnr-gol	0.550106	0.295879	0.796799	0.0004
all-mmul	0.550094	0.329961	0.776347	0.00035
sball-mmul	0.550023	0.297103	0.804971	0.00025
sn-ls	0.549668	0.301836	0.800762	0.00029
sball-mllr	0.549519	0.285608	0.811347	0.00046
gol-men	0.549475	0.313615	0.784177	0.00037
prn-chl	0.548447	0.32849	0.767065	0.00049
exl-men	0.548212	0.346475	0.748906	0.00045
sn-gol	0.548123	0.294891	0.792585	0.00049
mphn-mmll	0.547851	0.312681	0.786717	0.00046
cphr-mmph	0.547446	0.309389	0.796004	0.00034
gol-mex	0.5453	0.301068	0.787818	0.00047
mphn-mmph	0.545113	0.298636	0.791054	0.00047
cphl-chr	0.544718	0.315262	0.77127	0.00042
ls-li	0.544674	0.259033	0.841233	0.00048
chr-sball	0.544099	0.336199	0.752249	0.00044
g-mphn	0.543813	0.289543	0.80155	0.00049
exl-phnr	0.543755	0.312646	0.769874	0.00041
g-sbalr	0.543234	0.29031	0.800524	0.00056
li-mphl	0.542004	0.273549	0.819307	0.00051
prn-zyl	0.541893	0.282974	0.794596	0.00039
li-cphl	0.54161	0.246062	0.848926	0.00038
sn-chr	0.541457	0.271585	0.80461	0.00051
prn-mllr	0.541421	0.307799	0.77539	0.00042
mull-mmll	0.541399	0.242095	0.835477	0.00046
mch-mmll	0.541398	0.287728	0.790083	0.00041
sbalr-phnl	0.541292	0.283933	0.794187	0.00056
mllr-mphn	0.540536	0.292056	0.790571	0.00049
all-mmll	0.5401	0.301212	0.779723	0.00058
alr-mmll	0.539968	0.304357	0.777305	0.00052
cphr-chr	0.538922	0.312083	0.759767	0.0004
g-sn	0.538599	0.289691	0.791634	0.00056
chl-gol	0.538263	0.251302	0.812454	0.00041
n-mmph	0.538179	0.295814	0.786541	0.00057
enr-mpi	0.537771	0.271259	0.795611	0.00058
n-dpc	0.537702	0.293414	0.788911	0.00061
all-gol	0.53691	0.253411	0.804984	0.00059
enl-mpi	0.536658	0.258172	0.800025	0.00051
all-chl	0.535419	0.291846	0.776753	0.00048
phnr-mllr	0.535016	0.288257	0.784792	0.00059
mllr-mal	0.534352	0.301129	0.7715	0.00053
sn-li	0.534115	0.29175	0.780704	0.00055
ls-mch	0.533636	0.28847	0.765274	0.00056
mmul-mmll	0.533595	0.265474	0.81108	0.0005
mull-mllr	0.532818	0.278199	0.7832	0.00063
pg-gol	0.532662	0.287405	0.775592	0.00067
chr-mlll	0.531591	0.321766	0.739535	0.00057
chr-msbal	0.531181	0.294235	0.764488	0.00069
alr-mlll	0.5311	0.293263	0.764715	0.00064
g-phnr	0.529984	0.274484	0.78874	0.00072
chl-mgo	0.529575	0.253395	0.799594	0.00064
all-mphr	0.52915	0.312496	0.745124	0.00065
mlll-mphn	0.528375	0.294408	0.763917	0.00062
phnl-mmul	0.528371	0.275963	0.783434	0.00053
sn-mcph	0.528317	0.281763	0.778672	0.00055
phnl-mmph	0.527721	0.278876	0.776021	0.00062
pir-zyl	0.527068	0.278975	0.768378	0.00043
n-zyl	0.526968	0.272319	0.774838	0.0004
phnr-mmll	0.526473	0.29212	0.764666	0.00073
chr-mphl	0.523952	0.298397	0.744898	0.00075
chl-chr	0.52338	0.312243	0.734668	0.00071
chl-mch	0.52338	0.312243	0.734668	0.00071
chr-mch	0.52338	0.312243	0.734668	0.00071
n-mzy	0.523271	0.282474	0.761496	0.00038
phnl-mllr	0.522871	0.274054	0.774094	0.00082
psr-zyl	0.521983	0.275497	0.76092	0.0005
msbal-mphn	0.521714	0.230988	0.804875	0.00083
n-mphr	0.520215	0.279765	0.768031	0.00081
mlll-mch	0.519912	0.297454	0.740685	0.00087
phnr-mmul	0.517548	0.265534	0.773436	0.00067
li-mulr	0.517281	0.225792	0.810273	0.00087
li-chl	0.516817	0.274922	0.757106	0.00082
mphn-mmul	0.515969	0.266304	0.768534	0.00069
alr-mch	0.515453	0.268958	0.760144	0.00081
exl-sbalr	0.514384	0.307471	0.721881	0.00091
g-all	0.5141	0.252295	0.780696	0.00076
li-cphr	0.514072	0.225547	0.813185	0.00076
mmph-mmll	0.512674	0.262213	0.770729	0.00087
mull-mlll	0.512537	0.235866	0.79595	0.00073
mmph-mmul	0.512289	0.256541	0.772189	0.00068
dpc-mphn	0.512097	0.250893	0.770656	0.001
li-mull	0.512069	0.224864	0.801219	0.00091
g-mal	0.510621	0.249487	0.776778	0.00095
sball-mulr	0.507907	0.283904	0.736974	0.00102
pil-zyr	0.506745	0.25738	0.749722	0.00055
chl-sbalr	0.505408	0.284528	0.719276	0.00109
psr-gor	0.505371	0.253071	0.744297	0.00104
mphr-mmul	0.50516	0.251054	0.763364	0.00077
g-prn	0.504957	0.247649	0.766381	0.00104
chr-mllr	0.504702	0.229929	0.770059	0.00076
phnl-msbal	0.504636	0.211703	0.785688	0.00145
prn-mgo	0.503466	0.241691	0.759535	0.00117
dpc-mgo	0.50229	0.241831	0.759974	0.00106
mphl-mgo	0.502213	0.24297	0.759387	0.00115
phnl-mgo	0.501831	0.234396	0.762758	0.00122
sbalr-mphn	0.50139	0.252383	0.750603	0.00113
mmph-mgo	0.501322	0.240394	0.759171	0.00115
cphl-mch	0.501214	0.255478	0.73304	0.00113
mcph-mmll	0.50055	0.217463	0.791783	0.00116
ls-mmll	0.500517	0.21404	0.795075	0.00126
enr-zyl	0.500347	0.242951	0.751699	0.0008
phnr-mphr	0.50013	0.248362	0.751129	0.00121
gn-gol	0.49969	0.247175	0.748661	0.00103
alr-mllr	0.499531	0.270777	0.735862	0.00116
mzy-mphn	0.499305	0.250625	0.740679	0.00142
all-mch	0.499275	0.267309	0.731309	0.00109
chr-sbalr	0.498604	0.246222	0.747036	0.0012
phnl-mzy	0.497941	0.254373	0.735254	0.00154
sn-sbalr	0.497918	0.236253	0.754314	0.00149
zyl-mulr	0.49788	0.25441	0.739606	0.00116
ls-mphl	0.496703	0.251691	0.74496	0.00085
mphr-mgo	0.496484	0.234429	0.755786	0.00128
n-phnl	0.496275	0.237845	0.755229	0.00132
mphr-mllr	0.494189	0.219614	0.777708	0.00145
n-gol	0.493834	0.259492	0.721101	0.00125
dpc-mmll	0.493799	0.243314	0.752226	0.00127
n-prn	0.493166	0.230567	0.758829	0.00131
dpc-mlll	0.493092	0.243991	0.743728	0.00142
phnr-mzy	0.492473	0.235907	0.740071	0.00165
sn-cphr	0.491248	0.243589	0.744416	0.0012
mlll-mmph	0.490716	0.242053	0.741513	0.00144
all-chr	0.49049	0.264595	0.71285	0.00121
cphl-mlll	0.490326	0.205104	0.783211	0.00151
chl-mal	0.489776	0.258646	0.716893	0.00134
ls-mmul	0.489748	0.213094	0.760912	0.00151
chl-mllr	0.489652	0.268872	0.712643	0.00126
gn-mgo	0.489152	0.240712	0.730418	0.00135
mex-mpi	0.489063	0.225396	0.744517	0.00123
mcph-mch	0.487579	0.246706	0.715317	0.00162
g-zyl	0.487479	0.232391	0.736325	0.00114
phnl-dpc	0.485146	0.222116	0.745476	0.00171
mphl-mmll	0.484199	0.228333	0.746491	0.00148
alr-chl	0.484195	0.25699	0.708978	0.00151
mulr-msbal	0.484191	0.25047	0.71858	0.00111
cphr-mch	0.482336	0.2429	0.710042	0.00183
mlll-mmul	0.481728	0.211069	0.759467	0.00167
n-mphn	0.481531	0.22307	0.740286	0.00189
phnr-mlll	0.481138	0.252857	0.710962	0.0016
chl-mmll	0.4801	0.244838	0.712606	0.00132
enr-exr	0.479977	0.20638	0.746877	0.00159
cphl-mphr	0.479889	0.219028	0.73853	0.0017
sn-msbal	0.479069	0.156271	0.797296	0.00228
mphr-mmll	0.478475	0.232	0.732846	0.00179
dpc-mch	0.478143	0.251507	0.701546	0.00184
mch-mmph	0.477476	0.255134	0.697409	0.00172
li-mlll	0.477196	0.202704	0.746718	0.00175
enl-gol	0.476641	0.215929	0.730354	0.00201
cphr-mull	0.474087	0.203303	0.737825	0.00199
enl-psl	0.473753	0.20091	0.739395	0.00202
zyl-mmul	0.473058	0.217077	0.724444	0.0017
enr-psr	0.472128	0.18961	0.746773	0.00189
sbalr-mch	0.472056	0.231499	0.70432	0.00176
psl-zyr	0.47051	0.211042	0.719291	0.00082
n-sn	0.470476	0.214664	0.72613	0.002
n-phnr	0.470086	0.210423	0.729963	0.00224
n-sball	0.469968	0.200978	0.741174	0.00223
cphl-mmll	0.469885	0.176462	0.770179	0.00228
enl-zyr	0.469808	0.203973	0.725586	0.00107
gol-mps	0.469222	0.228196	0.707936	0.00221
n-mpi	0.469104	0.18014	0.755202	0.00154
g-gol	0.467899	0.233172	0.695924	0.00185
g-mzy	0.467283	0.218412	0.712664	0.00128
n-enr	0.466436	0.18212	0.746	0.00214
sn-mllr	0.464732	0.204014	0.726717	0.00228
chl-mulr	0.464143	0.245436	0.683514	0.00244
mphr-mch	0.463569	0.241462	0.68196	0.00237
zyl-mull	0.461156	0.193906	0.723878	0.00233
phnl-mch	0.461027	0.214751	0.70461	0.00258
alr-zyl	0.457181	0.19574	0.71285	0.00251
mphn-mgo	0.457154	0.184218	0.723521	0.00281
sn-mmll	0.456669	0.210406	0.7043	0.00246
mphl-mch	0.456167	0.232584	0.67718	0.00249
mch-mphn	0.454938	0.212163	0.695192	0.00289
mulr-mllr	0.454852	0.174696	0.739657	0.00282
all-mllr	0.454562	0.202781	0.701838	0.00302
mulr-mlll	0.4539	0.199882	0.71419	0.00333
alr-mzy	0.453852	0.18917	0.710393	0.00289
n-msbal	0.453593	0.19104	0.717231	0.00302
gn-zyr	0.453239	0.225483	0.685584	0.00455
sn-mlll	0.451795	0.212047	0.692978	0.00275
g-alr	0.451648	0.192477	0.716644	0.00295
mphr-mphn	0.450246	0.203245	0.697866	0.00283
cphr-mphl	0.449952	0.191039	0.711316	0.00265
pir-mgo	0.449367	0.19948	0.692453	0.00322
all-msbal	0.449342	0.202841	0.685353	0.00244
chl-zyr	0.448366	0.207848	0.686528	0.00409
phnl-mull	0.448076	0.193629	0.703156	0.00226
mllr-mmph	0.447799	0.16897	0.734516	0.0036
zyl-mch	0.447677	0.188385	0.700742	0.00283
mulr-mch	0.446907	0.209333	0.678958	0.00312
mal-mzy	0.446603	0.185302	0.696009	0.00337
n-sbalr	0.44597	0.189966	0.702867	0.00342
mlll-mllr	0.445283	0.202091	0.684825	0.00372
mlll-mmll	0.445283	0.202091	0.684825	0.00372
mllr-mmll	0.445283	0.202091	0.684825	0.00372
li-mllr	0.44404	0.175367	0.700887	0.00369
mch-mmul	0.443748	0.182985	0.692905	0.00279
chl-msbal	0.443719	0.202024	0.68132	0.00326
zyl-mllr	0.44285	0.204539	0.681247	0.0037
phnr-mch	0.442382	0.200074	0.682479	0.00376
g-mps	0.441395	0.154261	0.720895	0.00383
enl-pil	0.441289	0.159433	0.716125	0.00406
ls-mull	0.439455	0.165594	0.706595	0.00296
ls-zyl	0.439107	0.181609	0.690567	0.0031
n-zyr	0.438604	0.170707	0.69839	0.00176
cphr-zyl	0.437903	0.182862	0.688403	0.00354
mulr-mzy	0.43766	0.18826	0.682106	0.00376
zyl-mcph	0.437581	0.178664	0.689989	0.00334
cphr-mmll	0.437564	0.150892	0.731495	0.00371
chl-mull	0.437183	0.164701	0.702424	0.00323
mphl-mmul	0.436412	0.172817	0.703291	0.00378
zyl-mmll	0.435724	0.190737	0.676981	0.00389
cphl-zyl	0.435534	0.171627	0.693047	0.00335
enl-exl	0.434207	0.181321	0.681756	0.00507
mphr-mzy	0.43339	0.176675	0.681503	0.00494
mzy-mmph	0.433178	0.177991	0.679563	0.00504
mull-mphn	0.432887	0.187595	0.678214	0.00308
sn-mzy	0.431697	0.171224	0.682189	0.00447
zyl-mlll	0.430819	0.177007	0.678184	0.00423
ls-mzy	0.430796	0.185836	0.669838	0.00445
li-mzy	0.429661	0.205307	0.654934	0.00516
chl-mmul	0.429018	0.197321	0.659781	0.00426
mphl-mull	0.428867	0.160346	0.69144	0.00321
cphr-mzy	0.427863	0.178374	0.671902	0.00469
sn-mgo	0.427619	0.152574	0.69551	0.00425
zyl-mpi	0.427468	0.154583	0.690197	0.00405
phnr-mull	0.427082	0.181806	0.670406	0.00392
all-zyl	0.42664	0.158359	0.684707	0.00447
mphl-mzy	0.426638	0.173354	0.671992	0.00555
sn-mmul	0.426224	0.153216	0.700835	0.00389
mcph-mzy	0.426004	0.178883	0.668305	0.00497
g-enr	0.425433	0.139494	0.697865	0.00467
phnl-phnr	0.424711	0.0975158	0.736714	0.00553
phnl-mphn	0.424711	0.0975158	0.736714	0.00553
phnr-mphn	0.424711	0.0975158	0.736714	0.00553
chl-mphl	0.424538	0.17929	0.666163	0.00482
g-mgo	0.424474	0.182076	0.657839	0.00443
dpc-mllr	0.424003	0.147131	0.709039	0.0058
enr-mgo	0.42347	0.172063	0.664207	0.00497
exl-psl	0.42345	0.177056	0.669268	0.00363
zyl-mps	0.422081	0.151903	0.680581	0.00459
pil-mzy	0.421998	0.171159	0.667474	0.00362
dpc-mzy	0.421754	0.166805	0.668672	0.00601
zyl-men	0.421734	0.150473	0.681583	0.00396
pil-gol	0.421364	0.150366	0.683468	0.00545
enr-mzy	0.420937	0.160811	0.67407	0.00407
all-mgo	0.420912	0.125283	0.702995	0.00508
li-zyr	0.420537	0.181502	0.658913	0.00781
sball-mgo	0.42035	0.142751	0.689275	0.0053
cphl-mzy	0.41973	0.174452	0.659743	0.00556
zyl-phnr	0.419615	0.160416	0.673056	0.00526
msbal-mgo	0.419513	0.140827	0.68853	0.00516
gn-zyl	0.419404	0.198213	0.638905	0.00553
zyr-mull	0.418984	0.182017	0.653901	0.00662
phnl-mulr	0.418443	0.177678	0.66373	0.00526
mpi-mgo	0.418428	0.158379	0.669485	0.00577
zyl-sball	0.418111	0.152078	0.676033	0.00507
mpi-mzy	0.417403	0.165389	0.667166	0.00417
zyl-mal	0.417095	0.152987	0.675128	0.00539
ls-mllr	0.41684	0.113688	0.72783	0.00577
exr-gor	0.416607	0.154938	0.66662	0.00664
sbalr-mzy	0.415949	0.159374	0.661154	0.00753
zyl-sbalr	0.415776	0.157723	0.667834	0.00563
zyl-mphl	0.415255	0.150669	0.672028	0.00574
psl-pil	0.41459	0.147721	0.669395	0.00414
men-mgo	0.412945	0.155629	0.659587	0.00638
zyl-mmph	0.412318	0.150366	0.668275	0.00613
sn-mull	0.411587	0.142698	0.676834	0.00504
gn-mzy	0.411479	0.193051	0.633849	0.00745
pir-mzy	0.41111	0.162591	0.654404	0.0053
zyl-mphn	0.411098	0.151022	0.665562	0.00631
g-zyr	0.410869	0.137529	0.674464	0.00282
n-all	0.41064	0.143135	0.678593	0.00544
zyl-msbal	0.410516	0.147794	0.665224	0.00629
mch-msbal	0.410404	0.170664	0.647564	0.0058
zyr-mex	0.410378	0.117404	0.691287	0.00278
mzy-mmul	0.4103	0.164469	0.653901	0.00666
zyl-mphr	0.41005	0.151328	0.664541	0.00616
zyr-mlll	0.40955	0.180364	0.63759	0.00881
mull-mcph	0.409422	0.143132	0.669354	0.006
zyl-dpc	0.409247	0.148951	0.663097	0.00631
sn-mch	0.408856	0.137525	0.673241	0.00647
n-mgo	0.408419	0.162698	0.645062	0.00571
li-zyl	0.40804	0.166682	0.644833	0.00638
sbalr-mgo	0.407766	0.128473	0.677503	0.0061
gor-mzy	0.407289	0.173894	0.63795	0.00844
zyl-phnl	0.407085	0.145709	0.662909	0.00685
cphr-mllr	0.406885	0.121251	0.703615	0.0073
zyr-mpi	0.40588	0.127577	0.672548	0.00399
phnr-mgo	0.404832	0.124706	0.677647	0.00683
mllr-mmul	0.404535	0.123453	0.686928	0.00763
n-mal	0.4038	0.136596	0.671541	0.00609
enl-mgo	0.403245	0.141479	0.656216	0.00823
pil-mgo	0.402761	0.143217	0.65637	0.00838
phnl-mphr	0.402472	0.118757	0.675232	0.00723
mulr-mphn	0.400941	0.159911	0.649471	0.00689
mlll-mcph	0.400139	0.117733	0.685938	0.00815
sball-mch	0.39985	0.166806	0.63123	0.00776
chr-mulr	0.39945	0.13713	0.653643	0.00483
zyr-men	0.399196	0.11524	0.667917	0.00377
sball-phnl	0.398208	0.121277	0.671551	0.008
dpc-mull	0.398028	0.143384	0.646927	0.00608
sn-mphl	0.397497	0.09005	0.694906	0.00831
all-mulr	0.396895	0.179696	0.616108	0.00745
zyr-phnr	0.396284	0.142043	0.638397	0.00959
exr-mgo	0.396283	0.150154	0.636667	0.00877
zyr-mphn	0.395854	0.146103	0.635432	0.00933
mal-mgo	0.39462	0.0960197	0.681123	0.00825
men-mps	0.393255	0.102297	0.676956	0.00829
all-zyr	0.39266	0.138102	0.64078	0.00827
all-mzy	0.390401	0.131298	0.637487	0.00966
mull-mmph	0.389418	0.133297	0.640265	0.00694
ls-mlll	0.389215	0.0981764	0.683546	0.00942
zyr-phnl	0.388978	0.143563	0.627602	0.01008
mllr-mcph	0.38873	0.0943776	0.691716	0.00989
zyr-mmul	0.388448	0.138856	0.631099	0.01185
ls-zyr	0.387763	0.134885	0.635117	0.01145
ls-chl	0.387585	0.143112	0.625933	0.00924
mzy-msbal	0.387425	0.135458	0.628448	0.01201
chl-mmph	0.386986	0.14918	0.620428	0.00928
pil-zyl	0.386572	0.103494	0.661316	0.00859
chl-phnr	0.386418	0.148333	0.619846	0.00976
sn-zyl	0.386399	0.120278	0.645877	0.0094
psr-mgo	0.385851	0.145438	0.61706	0.00914
zyr-mgo	0.385703	0.119529	0.648105	0.01131
chl-sball	0.384964	0.128038	0.640109	0.00864
sbalr-phnr	0.383222	0.114519	0.647764	0.00997
mphr-mulr	0.382678	0.126434	0.640115	0.01014
zyr-mphr	0.382371	0.121129	0.634772	0.01282
cphr-zyr	0.382189	0.121927	0.635689	0.01331
ls-mcph	0.381321	0.0557481	0.68841	0.00987
men-mzy	0.380459	0.125454	0.628424	0.00611
zyr-mcph	0.379748	0.125923	0.628012	0.01329
prn-zyr	0.378752	0.113686	0.633244	0.01005
ls-cphl	0.378731	0.0798805	0.66294	0.01042
mulr-mmll	0.378533	0.0927201	0.665922	0.01166
zyr-mmph	0.376472	0.12138	0.624991	0.01381
cphr-chl	0.376058	0.136928	0.610832	0.01154
enr-mps	0.375943	0.0918376	0.65313	0.0117
chl-mcph	0.375608	0.132603	0.613517	0.01147
sn-chl	0.375108	0.128688	0.614592	0.0115
mulr-mcph	0.37463	0.0999312	0.64631	0.0115
phnr-mulr	0.37455	0.124735	0.629151	0.01057
chl-dpc	0.373361	0.137242	0.605597	0.01153
cphl-chl	0.373062	0.117086	0.624378	0.01171
chl-mphn	0.372919	0.139367	0.603143	0.01169
cphl-zyr	0.372247	0.122299	0.617921	0.01445
mphr-dpc	0.371252	0.0679113	0.659798	0.01326
chl-mlll	0.369536	0.0847041	0.649497	0.00971
mllr-mzy	0.368306	0.139535	0.596264	0.01358
zyr-mphl	0.367267	0.116855	0.612068	0.01483
cphr-mmul	0.367205	0.085672	0.637492	0.01293
enl-zyl	0.367022	0.0868158	0.634448	0.00968
mlll-mzy	0.366654	0.143453	0.58961	0.01559
cphl-mulr	0.365893	0.0859313	0.642062	0.01302
mphr-mlll	0.365477	0.119495	0.608934	0.01335
ls-mulr	0.364917	0.0827017	0.643634	0.01302
zyr-dpc	0.364911	0.108127	0.614985	0.01649
chl-phnl	0.364626	0.121712	0.60379	0.01269
mzy-mmll	0.363583	0.136723	0.589159	0.01552
zyr-mulr	0.362739	0.0985746	0.619528	0.01795
cphr-mulr	0.362331	0.0882976	0.631219	0.01439
mphl-mllr	0.361808	0.0827683	0.645412	0.01571
zyl-mex	0.361374	0.0842208	0.630923	0.01136
dpc-mulr	0.361294	0.114293	0.608648	0.01418
mull-mzy	0.360486	0.120889	0.597465	0.0155
pg-zyr	0.358326	0.124996	0.592381	0.02008
chl-zyl	0.357662	0.0838419	0.623344	0.01225
cphl-mllr	0.355634	0.0596249	0.658291	0.01547
mps-mgo	0.355173	0.0985957	0.600199	0.01548
zyr-sball	0.355062	0.111185	0.592547	0.01922
mex-mgo	0.354916	0.0962734	0.604506	0.0163
mphr-mull	0.354263	0.0953655	0.606791	0.01418
psr-mzy	0.354097	0.101041	0.595108	0.01392
alr-mgo	0.353604	0.054026	0.642917	0.01591
n-alr	0.353183	0.0886985	0.62045	0.01385
exl-mzy	0.350038	0.0793003	0.610336	0.01031
sball-mzy	0.349007	0.100649	0.588249	0.02201
chl-mphr	0.34842	0.11149	0.581138	0.01748
enr-zyr	0.34773	0.0543402	0.626356	0.0091
pg-zyl	0.34646	0.11236	0.574532	0.0168
psl-mgo	0.344071	0.0841468	0.595513	0.02055
exr-mzy	0.341067	0.0926927	0.583636	0.01533
sn-zyr	0.339719	0.0838037	0.585044	0.0219
psl-gol	0.338475	0.0625773	0.606896	0.0198
zyr-mmll	0.338315	0.10268	0.570644	0.02618
exr-pir	0.338004	0.0498558	0.616265	0.02075
exl-mgo	0.336496	0.0831384	0.58377	0.02188
enl-mzy	0.336242	0.0740665	0.588377	0.0108
zyr-mps	0.335912	0.0430613	0.609345	0.01081
mps-mpi	0.33419	0.0725856	0.58736	0.01785
zyr-mch	0.333347	0.0894103	0.571506	0.02709
sbalr-mal	0.332585	0.0597628	0.597509	0.01671
exl-pil	0.332335	0.0723459	0.587118	0.01442
mulr-mmph	0.329815	0.0818026	0.57802	0.0225
exl-gol	0.32932	0.0483835	0.599541	0.02306
cphl-cphr	0.327673	0.0242673	0.618319	0.0224
cphl-mcph	0.327673	0.0242673	0.618319	0.0224
cphr-mcph	0.327673	0.0242673	0.618319	0.0224
chr-mzy	0.327381	0.085459	0.56604	0.02136
pir-zyr	0.319821	0.0279015	0.602553	0.01702
pg-mzy	0.319775	0.0980763	0.539955	0.02914
cphr-mlll	0.319281	0.0395823	0.600164	0.0268
mex-mps	0.318186	0.0706395	0.565549	0.02141
zyr-mal	0.31593	0.0567721	0.566663	0.02772
psl-zyl	0.315797	0.0311465	0.585827	0.02441
mphl-mphr	0.314241	0.00465748	0.609653	0.02815
mphl-mmph	0.314241	0.00465748	0.609653	0.02815
mphr-mmph	0.314241	0.00465748	0.609653	0.02815
sn-mulr	0.313147	0.0475118	0.584328	0.02726
sn-mmph	0.310264	0.0293072	0.586304	0.02879
mcph-mmul	0.308081	0.0351367	0.578117	0.02978
alr-zyr	0.306308	0.0416167	0.560839	0.03314
gol-mzy	0.304661	0.0564217	0.548628	0.03619
psl-mzy	0.299043	0.0353597	0.549047	0.01703
mch-mzy	0.293202	0.0509905	0.531353	0.03518
enr-pir	0.289556	-0.00964129	0.575809	0.03936
chl-mzy	0.288913	0.0511424	0.523671	0.0399
men-mpi	0.279881	0.0237603	0.525636	0.0426
g-n	0.279025	-0.0626394	0.606639	0.04306
mps-mzy	0.278404	0.0241412	0.521058	0.03062
sn-dpc	0.276615	-0.0127191	0.561108	0.04809
cphl-mull	0.273978	0.012016	0.534922	0.04057
sn-phnl	0.268282	-0.0445783	0.580512	0.06029
mphl-mulr	0.26759	0.0135493	0.5193	0.05206
zyr-mllr	0.266102	0.0165204	0.510319	0.0656
alr-sbalr	0.265021	-0.0698993	0.5959	0.05646
zyr-msbal	0.261947	0.0124723	0.503428	0.07156
sn-mphr	0.24127	-0.0458566	0.524379	0.07215
zyr-sbalr	0.237874	-0.0190095	0.483398	0.09743
chr-zyr	0.236903	-0.0200861	0.487865	0.08831
psr-pir	0.236459	-0.0491884	0.518116	0.07273
pg-gn	0.233275	-0.0935554	0.556145	0.06819
mphl-dpc	0.225559	-0.0995789	0.53836	0.08305
psr-zyr	0.224056	-0.0874194	0.518002	0.05735
exr-psr	0.221644	-0.0737907	0.510835	0.07355
mex-mzy	0.221476	-0.0538561	0.496176	0.04898
exr-zyr	0.204945	-0.113721	0.516163	0.05581
zyl-mgo	0.200168	-0.0593965	0.457502	0.11714
exl-zyl	0.1581	-0.149907	0.452316	0.14059
ls-cphr	0.154729	-0.164885	0.461172	0.18112
zyr-gor	0.111878	-0.173541	0.386254	0.27074
cphl-mmul	0.104001	-0.180003	0.38377	0.26253
mal-msbal	0.0939543	-0.222975	0.405089	0.21337
sn-mphn	0.0796795	-0.219305	0.379831	0.31237
all-sball	0.0626899	-0.252067	0.375801	0.32573
mzy-mgo	0.0570779	-0.206148	0.314563	0.35357
sn-phnr	-0.0329587	-0.414034	0.349256	0.41151
zyl-gol	-0.0433053	-0.323796	0.233188	0.42962

## Sheet: c²
Trait	c²=2rDZ-rMZ	95% CI [min,	max]	p-value
pg-mcph	-0.000789245	-0.234235	0.222106	0.49918
alr-dpc	-0.00277135	-0.205898	0.193215	0.49888
g-ls	0.0011756	-0.225643	0.207792	0.49885
mphr-gol	0.00019878	-0.209827	0.200074	0.4986
mlll-mpi	0.000113745	-0.172789	0.162006	0.49859
gn-mcph	4.16508e-05	-0.208085	0.194463	0.49846
enr-msbal	0.00281555	-0.197086	0.190277	0.49823
g-mmul	-0.000427193	-0.22416	0.201963	0.49746
pg-mphn	0.000680261	-0.198793	0.191458	0.4974
pil-mps	0.000964132	-0.199516	0.18977	0.49713
mulr-mpi	0.000232492	-0.185266	0.170274	0.49696
g-mphl	-0.0008304	-0.236934	0.216478	0.49684
enl-pir	-0.000146979	-0.209475	0.199134	0.49674
pil-gn	0.00170251	-0.176602	0.167323	0.4966
cphr-gn	0.000785647	-0.205703	0.194022	0.49648
li-mch	-0.00045101	-0.215718	0.203613	0.4963
cphr-pg	-0.00171371	-0.23176	0.218692	0.49599
alr-mphr	0.000812653	-0.209435	0.205634	0.49562
pil-mphn	0.00288462	-0.185646	0.182342	0.4955
pg-mex	-0.00157274	-0.185851	0.172802	0.49548
pg-mphl	0.000732587	-0.211094	0.203271	0.49545
psl-mmul	-5.00666e-05	-0.212741	0.198609	0.49433
cphl-pg	-0.00229773	-0.236414	0.221816	0.49409
mllr-mgo	-0.00132914	-0.224558	0.21175	0.49408
all-mphl	-2.0665e-05	-0.212577	0.200614	0.49376
cphl-gn	0.00126931	-0.209137	0.197483	0.49375
gn-mex	-0.00156049	-0.179906	0.160987	0.49366
sbalr-mps	0.00230185	-0.199287	0.191411	0.49355
g-cphl	0.00212427	-0.22682	0.209696	0.49339
chr-phnr	-0.00191096	-0.209176	0.197745	0.4933
pir-chl	0.000905136	-0.205763	0.190437	0.4928
gor-mex	-0.00918692	-0.214388	0.188082	0.49217
mlll-mgo	-0.00333377	-0.215129	0.198854	0.49173
all-mull	0.00241071	-0.218398	0.206248	0.49129
chl-mps	-0.00338209	-0.209291	0.186078	0.49094
pg-mmph	-0.00372815	-0.214886	0.198346	0.49085
prn-mull	0.00242593	-0.206189	0.19842	0.49075
sbalr-mmul	-0.000255296	-0.214027	0.20157	0.49026
gol-mmph	-0.00383984	-0.213314	0.195754	0.49022
pir-chr	-0.00421541	-0.197293	0.174246	0.48978
alr-mcph	0.00357194	-0.2105	0.201711	0.48926
pg-phnl	-0.0036755	-0.204065	0.18822	0.48871
dpc-gol	-0.0043753	-0.214073	0.195356	0.48824
psl-chl	0.00206998	-0.216908	0.207225	0.488
pil-sball	0.00725215	-0.205595	0.208911	0.48763
sn-sbalr	-0.0187663	-0.23588	0.191503	0.48739
cphl-dpc	0.00318469	-0.222147	0.211547	0.48735
pir-gor	-0.00351334	-0.213448	0.201468	0.48726
pg-phnr	0.00383433	-0.19586	0.193854	0.48708
mphl-mphn	-0.00781896	-0.230804	0.204716	0.48693
mulr-mgo	-0.00438995	-0.22754	0.209394	0.48665
alr-mulr	0.00417459	-0.208297	0.20236	0.4859
exl-mcph	-0.00476306	-0.220828	0.19504	0.48544
enl-psr	-0.00409874	-0.209935	0.190659	0.48542
alr-mmph	0.00269251	-0.201523	0.199806	0.48535
gn-mull	-0.00534596	-0.223937	0.197729	0.48485
all-alr	0.00453831	-0.195334	0.192498	0.48433
all-mal	0.00453831	-0.195334	0.192498	0.48433
alr-mal	0.00453831	-0.195334	0.192498	0.48433
pg-mphr	-0.00599347	-0.21711	0.196974	0.48296
pil-mlll	0.00682861	-0.179564	0.184552	0.4827
g-pir	0.00648669	-0.209645	0.218495	0.48264
enr-all	-0.00461282	-0.208163	0.188255	0.48249
sn-all	0.00433776	-0.206081	0.201621	0.48223
exr-mull	0.00514481	-0.192651	0.187661	0.48216
gor-men	-0.0124928	-0.219472	0.186067	0.48201
psl-mal	0.00445449	-0.203599	0.19986	0.48151
chr-mpi	0.00629137	-0.188265	0.186167	0.48085
sbalr-mex	0.00699164	-0.19839	0.197941	0.4804
n-pg	0.00552406	-0.206709	0.204185	0.48017
pil-cphr	0.00626085	-0.194431	0.190009	0.47988
alr-cphr	0.00680947	-0.202455	0.201791	0.47987
chr-mphr	-0.00551999	-0.193037	0.175783	0.47701
pg-dpc	0.00676186	-0.206963	0.210045	0.47695
chr-men	0.00684552	-0.189006	0.190799	0.47675
ls-dpc	0.0138845	-0.205604	0.216315	0.47652
cphl-gol	-0.00808943	-0.215511	0.191832	0.4765
exr-sbalr	-0.00865401	-0.227504	0.197146	0.4764
pg-mull	-0.00852226	-0.243898	0.217635	0.47622
mal-mmul	-0.00769654	-0.219039	0.187011	0.47608
exl-mmul	0.00622243	-0.206861	0.205087	0.47594
enr-sbalr	0.00966071	-0.194428	0.200324	0.47579
prn-zyl	-0.00804623	-0.220609	0.198435	0.47567
all-cphl	-0.00779535	-0.219603	0.188187	0.47505
psr-mull	0.00712391	-0.190948	0.187945	0.47485
sball-msbal	0.00786923	-0.203802	0.207526	0.47465
sbalr-msbal	0.00786923	-0.203802	0.207526	0.47465
sball-sbalr	0.00786923	-0.203802	0.207526	0.47465
prn-mch	0.00790953	-0.191013	0.195792	0.47464
g-chr	0.00807733	-0.198248	0.199431	0.47331
pil-mch	0.00857407	-0.202437	0.205235	0.47326
enl-gor	0.00378714	-0.206431	0.202107	0.47297
enr-mch	0.00803346	-0.190193	0.192733	0.47265
enl-exr	-0.00796882	-0.207514	0.180146	0.47251
g-mch	-0.00872849	-0.217615	0.184751	0.47202
chr-mex	0.00835127	-0.189376	0.192188	0.47174
cphl-mcph	0.00542775	-0.221541	0.233727	0.47171
cphr-mcph	0.00542775	-0.221541	0.233727	0.47171
cphl-cphr	0.00542775	-0.221541	0.233727	0.47171
pir-alr	-0.00992995	-0.222711	0.187564	0.47127
psl-mphr	-0.00912249	-0.216476	0.18567	0.47115
mphl-gol	-0.0102037	-0.219731	0.190049	0.47096
prn-alr	-0.00983987	-0.215356	0.185432	0.47085
sn-mphn	-0.0119996	-0.242955	0.21594	0.46997
chl-mgo	-0.010123	-0.229634	0.201133	0.46987
ls-gn	0.00885191	-0.199745	0.203556	0.46952
ls-pg	0.00977502	-0.225083	0.234552	0.46935
mulr-mps	0.0101462	-0.186296	0.191261	0.46816
alr-men	0.00922139	-0.1754	0.184478	0.46779
li-chr	0.0148223	-0.176836	0.199607	0.46713
enl-mmll	0.00968841	-0.180337	0.188946	0.46683
enr-sball	-0.00781685	-0.207811	0.180143	0.46649
enr-mull	-0.0115133	-0.207744	0.169847	0.46587
pir-sball	-0.00742681	-0.215711	0.191167	0.46459
n-chl	0.0117964	-0.203143	0.21067	0.46441
g-mcph	0.0115965	-0.215899	0.21832	0.46433
enl-mpi	-0.0113902	-0.228068	0.202027	0.46401
sball-mpi	-0.00783772	-0.196413	0.170589	0.46339
mlll-men	-0.0118348	-0.190949	0.155582	0.4633
g-psl	-0.0123669	-0.227605	0.196775	0.46311
g-pg	-0.0127543	-0.2286	0.187469	0.46249
exl-ls	-0.0114335	-0.224228	0.186184	0.4618
enl-pil	0.00322954	-0.221937	0.219738	0.4614
pir-mull	-0.0139706	-0.211929	0.166364	0.46041
exr-gn	0.0143829	-0.168112	0.18011	0.45971
alr-mmul	0.0128737	-0.193186	0.206021	0.45806
g-psr	-0.0140018	-0.231066	0.193211	0.45762
pil-zyl	0.00560632	-0.221208	0.229957	0.45713
psl-cphr	0.0133348	-0.196181	0.208493	0.45642
exl-mch	0.0118634	-0.200364	0.212188	0.45594
pil-mmul	0.0148946	-0.190722	0.204723	0.45572
sn-mal	0.0157762	-0.196396	0.213895	0.4556
men-mmll	0.0135494	-0.169496	0.184047	0.4556
n-zyl	0.00115632	-0.209901	0.207171	0.4555
phnr-dpc	-0.0322673	-0.249029	0.173081	0.45359
pir-zyr	0.0264184	-0.202793	0.24849	0.45335
chr-mphn	0.0152159	-0.190158	0.211039	0.45281
phnr-mmph	0.0038273	-0.21262	0.210187	0.45274
li-mgo	0.0159583	-0.201055	0.223116	0.45194
alr-ls	0.0152991	-0.191907	0.206902	0.45171
all-phnr	0.0156849	-0.18896	0.208944	0.44949
exl-sball	0.0160576	-0.202926	0.223338	0.44921
n-psr	-0.017235	-0.224314	0.17785	0.44854
mull-mgo	-0.0169452	-0.23444	0.189932	0.44831
dpc-mal	-0.0175095	-0.238164	0.190331	0.44765
enr-gor	0.00850894	-0.194428	0.207473	0.44744
n-gor	0.00823234	-0.191268	0.199891	0.44744
sn-chr	0.0170435	-0.196316	0.222532	0.44714
prn-gn	-0.0171133	-0.202303	0.155194	0.44692
psl-mlll	0.0142482	-0.180331	0.198637	0.44677
exr-msbal	-0.0176396	-0.226761	0.178329	0.44616
psr-sbalr	-0.0181403	-0.226858	0.181183	0.44599
mal-mcph	-0.0169567	-0.231163	0.178278	0.44589
mps-mal	-0.0176376	-0.215543	0.168226	0.44564
pil-all	-0.0164678	-0.214207	0.17031	0.44341
mex-mch	-0.0187808	-0.219791	0.167897	0.44243
enl-msbal	-0.0170455	-0.221962	0.178603	0.44225
mal-mmph	-0.0177621	-0.236709	0.188345	0.44217
sn-gn	-0.0185485	-0.209398	0.158818	0.44198
g-mlll	0.0182037	-0.199983	0.219168	0.44189
alr-cphl	0.0170074	-0.200409	0.219765	0.44166
enr-chr	0.0187817	-0.172322	0.198065	0.4399
pg-mps	0.0188618	-0.168051	0.194756	0.43977
n-exr	-0.0197641	-0.212113	0.162621	0.43926
g-mmph	0.0180635	-0.216487	0.232897	0.43779
mphr-mal	0.0210415	-0.188945	0.217614	0.4373
cphr-mal	0.0199147	-0.190876	0.212562	0.43716
exl-all	0.0197785	-0.191043	0.218366	0.43677
chr-pg	-0.0151567	-0.250629	0.211999	0.43676
gol-mcph	-0.0208319	-0.230429	0.180042	0.43632
pil-mphr	0.0224059	-0.171536	0.202582	0.43627
mulr-men	-0.0205761	-0.209592	0.154893	0.43626
ls-gol	-0.0211475	-0.230863	0.179696	0.43603
exr-pg	0.0211926	-0.161078	0.193566	0.43566
exl-gor	0.0139502	-0.189822	0.203783	0.43564
enr-chl	0.0193991	-0.186281	0.207867	0.43562
n-gn	-0.0204415	-0.227514	0.17164	0.43491
sball-phnl	-0.0259023	-0.252073	0.196499	0.43488
mpi-mal	-0.0210042	-0.214623	0.156405	0.43388
all-phnl	0.0134356	-0.195992	0.212101	0.43376
alr-chr	-0.0199434	-0.22585	0.177214	0.43332
mmll-mgo	-0.0210934	-0.240508	0.188603	0.43231
pir-msbal	0.0245364	-0.182908	0.218963	0.43216
exr-mch	0.0217273	-0.184125	0.212152	0.43208
li-mmll	-0.0241286	-0.253829	0.197959	0.43126
psl-pg	0.0217374	-0.169811	0.20321	0.43039
alr-mps	0.02115	-0.178096	0.209784	0.43022
sbalr-gor	-0.0302401	-0.241762	0.176696	0.43008
pil-gor	-0.0253835	-0.238207	0.174223	0.42916
g-mull	-0.0221754	-0.252907	0.186383	0.42835
exr-men	0.0221453	-0.173536	0.211338	0.42758
men-mch	-0.0236845	-0.220448	0.161702	0.42746
enr-zyr	0.0364475	-0.187616	0.256824	0.42633
enr-mex	-0.023428	-0.239539	0.187301	0.4261
enl-mal	-0.0232109	-0.219664	0.163413	0.42609
sbalr-men	0.025305	-0.169571	0.207629	0.42596
ls-cphl	-0.0232509	-0.247263	0.201359	0.42534
g-cphr	0.0246124	-0.201839	0.2299	0.42507
all-gol	0.022662	-0.194323	0.234573	0.42487
phnl-mal	-0.0241667	-0.249492	0.191292	0.42485
enl-mch	-0.024561	-0.232074	0.172725	0.42405
g-mps	0.0238282	-0.19912	0.240251	0.42387
pg-gn	-0.0195612	-0.265913	0.220169	0.42372
psr-mch	0.0238539	-0.175414	0.207429	0.42349
psr-pg	0.0245433	-0.159657	0.19792	0.42326
dpc-mcph	0.0256665	-0.192956	0.227247	0.42316
g-dpc	0.0226134	-0.210639	0.236533	0.42299
exl-mphl	-0.0266655	-0.238064	0.17336	0.42174
mphl-mmph	0.0178922	-0.21692	0.253735	0.4211
mphl-mphr	0.0178922	-0.21692	0.253735	0.4211
mphr-mmph	0.0178922	-0.21692	0.253735	0.4211
gn-dpc	-0.0260698	-0.21965	0.152571	0.42033
enl-enr	-0.0251015	-0.223338	0.168428	0.42027
enl-men	-0.0251015	-0.223338	0.168428	0.42027
enr-men	-0.0251015	-0.223338	0.168428	0.42027
pil-phnr	0.0282109	-0.161758	0.208371	0.41991
sbalr-phnr	0.0135679	-0.207073	0.228587	0.4199
alr-sbalr	0.0211481	-0.240248	0.273933	0.41966
gn-mpi	-0.0252844	-0.20521	0.139832	0.41918
gn-mphl	-0.0264324	-0.222352	0.154414	0.41825
alr-sball	-0.0268388	-0.23165	0.164333	0.41821
pir-gn	-0.0254255	-0.209252	0.142423	0.41813
mpi-mch	-0.0266436	-0.219875	0.152659	0.41734
pir-mch	-0.0275209	-0.228758	0.158427	0.41712
cphr-sball	-0.0255201	-0.250018	0.182871	0.41707
psl-mcph	-0.02715	-0.238524	0.170031	0.41689
mps-mch	0.0253381	-0.175149	0.21035	0.41681
mlll-mex	0.0265003	-0.152526	0.192375	0.41559
psr-msbal	-0.0265676	-0.228275	0.164168	0.41557
ls-mal	-0.0266283	-0.237781	0.166499	0.41551
li-men	0.0258341	-0.15396	0.194471	0.41509
chl-gol	-0.0273553	-0.246509	0.185592	0.41445
all-mps	-0.0284587	-0.218426	0.151819	0.4143
chr-dpc	0.0298662	-0.155404	0.20826	0.41359
mlll-gor	-0.0263938	-0.227046	0.168226	0.41332
sn-pg	0.0271618	-0.174058	0.217414	0.41319
enl-chr	0.0271358	-0.18656	0.227643	0.41309
prn-mal	0.0284406	-0.19627	0.239169	0.41292
psl-all	-0.0296198	-0.2409	0.168391	0.41101
n-mull	0.030318	-0.193584	0.234869	0.41036
all-pg	-0.0286205	-0.228333	0.161395	0.41029
chr-mllr	-0.0305847	-0.248743	0.183034	0.40988
gn-mps	0.0286294	-0.15107	0.192752	0.40922
cphl-mmph	0.0294391	-0.196478	0.237551	0.40837
cphr-mgo	0.0284974	-0.186465	0.232722	0.40813
alr-mphl	0.0249296	-0.175467	0.215344	0.40797
enr-mpi	0.0294469	-0.189242	0.242865	0.40786
mllr-gol	-0.0290266	-0.242127	0.175227	0.40779
pil-mcph	-0.0288282	-0.233993	0.160651	0.40755
sn-mphl	0.019501	-0.218002	0.252907	0.40749
mpi-mmll	0.0298865	-0.145566	0.193556	0.40738
gol-gor	-0.023603	-0.258974	0.198028	0.40722
gol-mgo	-0.023603	-0.258974	0.198028	0.40722
gor-mgo	-0.023603	-0.258974	0.198028	0.40722
psr-chl	0.029493	-0.172614	0.214574	0.40714
mmul-mgo	-0.0297311	-0.249577	0.180414	0.40658
men-msbal	-0.0280839	-0.2246	0.156485	0.40592
pil-mmph	-0.0275215	-0.223027	0.154028	0.40491
phnl-mphl	0.0271358	-0.190007	0.233431	0.4049
psl-mch	0.0281559	-0.186358	0.22796	0.40482
mulr-mex	-0.0306099	-0.228962	0.151853	0.40405
prn-sball	-0.0369014	-0.24171	0.15907	0.40358
mpi-msbal	0.0340521	-0.15681	0.211572	0.40342
gn-mmul	-0.0311756	-0.241172	0.164826	0.40341
psr-gn	0.0310369	-0.151039	0.196249	0.40325
mlll-mps	0.029533	-0.155675	0.200728	0.40268
pil-dpc	-0.0286834	-0.221364	0.150884	0.40204
gn-mulr	-0.0309398	-0.241447	0.165568	0.40192
chl-mull	0.0303372	-0.191729	0.247261	0.40179
n-pir	0.0328802	-0.183724	0.241848	0.40153
exl-prn	-0.0344831	-0.254198	0.1709	0.40066
psr-pil	0.0321054	-0.163792	0.213052	0.40029
psr-alr	-0.0317656	-0.243207	0.170739	0.40019
pil-phnl	-0.0265401	-0.217921	0.15567	0.40017
gn-mmph	-0.0327746	-0.227663	0.146686	0.39925
prn-mzy	0.0277509	-0.178516	0.224618	0.39839
all-mphn	0.0307372	-0.165801	0.217171	0.39789
n-enr	0.0328845	-0.205421	0.261786	0.39788
psr-sball	-0.0311214	-0.228039	0.153839	0.39784
mphr-dpc	-0.0426191	-0.274825	0.190669	0.3972
gn-gor	-0.0272334	-0.241516	0.179936	0.39706
mcph-mgo	0.0319391	-0.1829	0.235557	0.39689
sball-gol	0.0312636	-0.177973	0.233938	0.39647
enr-mlll	0.0326574	-0.147256	0.197857	0.39641
g-sball	0.0316508	-0.20791	0.253305	0.39568
psr-mpi	0.0326026	-0.160663	0.212641	0.39527
exr-sball	-0.0333746	-0.232898	0.158549	0.3945
pil-pg	-0.0335605	-0.224538	0.149675	0.39437
mex-msbal	-0.0322681	-0.238415	0.160623	0.39428
pil-mex	-0.0321928	-0.251741	0.173053	0.39419
ls-sball	-0.0302231	-0.255484	0.182138	0.39391
cphr-mulr	0.0304094	-0.19401	0.251651	0.39375
exr-chl	0.0339681	-0.172904	0.22357	0.39361
pg-mulr	-0.0323971	-0.258336	0.185717	0.39345
gn-mphr	-0.0347346	-0.228727	0.144459	0.39331
enr-pil	0.0340585	-0.17625	0.230982	0.3933
pir-li	0.035087	-0.142537	0.198432	0.39288
mps-mmul	-0.0348709	-0.234442	0.149712	0.39252
exl-mlll	0.0322978	-0.161067	0.218331	0.39174
ls-chr	0.0393832	-0.14966	0.222289	0.39098
prn-mmul	-0.0347482	-0.247499	0.164919	0.39085
mull-mmll	0.033739	-0.218599	0.280282	0.38961
phnr-mphl	-0.0574651	-0.281707	0.163325	0.38911
li-sbalr	0.0342324	-0.187655	0.248066	0.38847
enr-psr	0.0344207	-0.192689	0.254176	0.38807
cphl-mal	-0.0360726	-0.255014	0.163225	0.38786
pil-sn	-0.0339785	-0.218747	0.142001	0.38775
ls-mmul	-0.0363172	-0.262129	0.185213	0.38712
cphr-gol	-0.0368094	-0.248401	0.16623	0.38706
n-mpi	-0.0290021	-0.269023	0.202295	0.38663
psr-all	-0.0362316	-0.234827	0.148627	0.38575
pir-mmll	0.0364544	-0.142092	0.201131	0.38574
ls-mgo	0.036264	-0.179661	0.241926	0.38506
cphr-msbal	-0.0327533	-0.254237	0.171571	0.38463
li-gol	-0.0374585	-0.250253	0.165345	0.38433
g-gn	-0.0372544	-0.247297	0.156311	0.38378
pil-msbal	0.0420431	-0.159678	0.230354	0.38275
g-exr	-0.0368727	-0.234612	0.153156	0.3826
enl-li	0.0358118	-0.150537	0.211066	0.38256
mps-msbal	-0.0376837	-0.240037	0.153696	0.38204
chl-pg	-0.0394022	-0.262392	0.178225	0.38172
enl-mlll	-0.0385086	-0.226589	0.139983	0.38104
g-exl	-0.037936	-0.234968	0.151686	0.3807
gol-mal	0.0369962	-0.180232	0.24578	0.38044
psl-gn	0.0376898	-0.141491	0.203239	0.38001
cphl-mphr	0.0380047	-0.181012	0.24753	0.37925
sball-mphr	-0.0398343	-0.269999	0.179057	0.37864
cphl-mgo	0.0383624	-0.176016	0.241487	0.37848
g-chl	-0.0393358	-0.25475	0.158829	0.37807
n-zyr	0.048294	-0.165355	0.257234	0.37786
pg-sball	-0.039757	-0.242573	0.153869	0.37743
g-mulr	0.0399292	-0.177778	0.23588	0.37707
ls-phnr	0.0420548	-0.173606	0.240797	0.37704
gol-msbal	0.0378798	-0.171971	0.240101	0.37702
psl-mex	0.0397569	-0.176163	0.242998	0.37694
pg-mmul	-0.0389723	-0.266284	0.179296	0.37646
gn-phnr	-0.0394182	-0.227461	0.136078	0.37631
g-enr	0.0415799	-0.181194	0.259464	0.37626
enl-mulr	0.0390242	-0.157308	0.220858	0.37614
exl-mmph	0.0374861	-0.170275	0.231611	0.37613
enr-mmll	0.0388755	-0.143198	0.207578	0.37578
gn-mphn	-0.0401114	-0.228383	0.135827	0.37454
exl-pg	0.0399564	-0.149262	0.219954	0.37442
gn-phnl	-0.0400129	-0.229261	0.136232	0.37385
pg-mch	-0.0392335	-0.266553	0.182683	0.37382
enr-li	0.040184	-0.138213	0.205203	0.37377
g-mphr	0.03942	-0.194117	0.251603	0.3736
pil-ls	-0.0406107	-0.244059	0.146439	0.37261
mull-mps	-0.0409755	-0.241888	0.145433	0.37254
alr-msbal	-0.0450838	-0.255958	0.155777	0.37231
pir-sbalr	0.0431243	-0.169247	0.240649	0.37155
pg-gor	-0.040695	-0.252399	0.162709	0.37144
pil-chl	-0.0412415	-0.248633	0.154616	0.37143
chr-phnl	0.0415768	-0.161695	0.235224	0.37118
psl-msbal	-0.0405326	-0.256651	0.162281	0.37118
chr-mmph	0.0442773	-0.138192	0.22029	0.37101
sball-mlll	0.0391932	-0.173359	0.238132	0.3697
pir-mlll	0.0414694	-0.133093	0.203089	0.36947
n-mch	0.0425064	-0.164672	0.234449	0.36936
sbalr-gol	0.0412476	-0.16813	0.241977	0.36921
n-exl	-0.0484627	-0.246303	0.141645	0.36838
g-phnl	0.0413191	-0.187965	0.254481	0.36808
enr-mulr	-0.0434746	-0.236969	0.135037	0.36711
cphr-dpc	0.04618	-0.171168	0.24448	0.36663
g-mmll	0.0429783	-0.174564	0.242336	0.36595
exl-chl	-0.0436619	-0.261798	0.165444	0.36584
psr-mulr	-0.0434298	-0.244442	0.14336	0.36567
gor-msbal	-0.0515876	-0.258105	0.150401	0.36545
psl-ls	-0.0441393	-0.253878	0.152502	0.36498
g-msbal	0.042481	-0.189769	0.259202	0.36477
chl-men	-0.0441551	-0.244998	0.143373	0.36334
psr-mal	-0.0433816	-0.246192	0.148831	0.36333
prn-cphr	-0.043651	-0.261118	0.160343	0.36333
pir-pg	-0.045035	-0.232652	0.133589	0.36289
psr-mmul	-0.0448507	-0.244623	0.139371	0.36235
li-msbal	0.0398582	-0.184207	0.253879	0.36183
prn-chr	-0.04138	-0.246483	0.154863	0.36142
exl-dpc	0.0429498	-0.162596	0.235248	0.36087
exl-gn	0.0438815	-0.13352	0.206921	0.36062
li-mpi	0.0455193	-0.131597	0.209613	0.3601
n-ls	0.0480986	-0.170111	0.250223	0.35707
cphr-chr	0.0499505	-0.135332	0.229338	0.35702
alr-gol	0.0453146	-0.173981	0.253616	0.35678
sbalr-mphn	0.0311025	-0.179404	0.232302	0.35674
enl-cphr	-0.0462991	-0.247232	0.140011	0.35653
pir-mulr	-0.04846	-0.243894	0.132114	0.35647
psr-men	0.0476602	-0.153489	0.240074	0.35492
enr-gn	-0.0469365	-0.224764	0.115341	0.35421
pg-mal	-0.0475233	-0.245988	0.142906	0.35375
cphl-phnr	0.0462135	-0.173048	0.24739	0.35341
prn-ls	-0.0473243	-0.257506	0.150542	0.35334
cphr-mps	-0.0475671	-0.248565	0.13827	0.35327
psl-mull	-0.0488172	-0.265002	0.155471	0.35319
psr-chr	0.0468167	-0.14806	0.228063	0.35265
chr-mps	0.0458296	-0.151287	0.228102	0.35258
pil-pir	0.0483093	-0.153178	0.234855	0.35169
pil-mpi	0.0483093	-0.153178	0.234855	0.35169
pir-mpi	0.0483093	-0.153178	0.234855	0.35169
n-mphl	0.0477953	-0.180317	0.260262	0.35119
gor-mpi	-0.0535082	-0.26589	0.149718	0.35019
dpc-mmul	0.0483227	-0.182429	0.262418	0.3493
enr-pg	-0.0497146	-0.233482	0.126355	0.34925
g-gor	0.0409388	-0.153038	0.228187	0.3487
prn-pg	0.0491557	-0.14158	0.228656	0.34819
mal-mch	0.0491815	-0.155181	0.242186	0.34817
pir-men	0.0493972	-0.166196	0.25585	0.34778
alr-pg	-0.049767	-0.249578	0.142678	0.34717
pil-mal	0.0508681	-0.144141	0.234984	0.34694
enr-exr	0.0479569	-0.173942	0.262246	0.34608
mphl-mal	-0.0522707	-0.282395	0.165218	0.34592
mllr-mch	0.0498528	-0.173285	0.257778	0.34588
ls-mphn	0.0540225	-0.161998	0.25288	0.34568
n-cphl	0.0507753	-0.168577	0.252727	0.34558
prn-gol	0.0490407	-0.160703	0.247334	0.34506
mpi-mmul	-0.0506133	-0.241411	0.124406	0.34497
phnl-msbal	0.0220382	-0.212352	0.250753	0.34473
psl-phnr	-0.0499487	-0.251332	0.143413	0.34445
exr-mpi	0.0483905	-0.148019	0.235293	0.34376
exr-pil	0.0493575	-0.142563	0.228355	0.34332
chr-mcph	0.0553043	-0.127134	0.231109	0.34311
ls-phnl	0.0564383	-0.159987	0.255779	0.34236
exl-cphr	0.0512398	-0.159167	0.245488	0.34166
psl-sbalr	0.0526148	-0.144515	0.237488	0.3413
prn-mulr	0.0510444	-0.155944	0.244882	0.34115
all-mlll	0.052216	-0.161681	0.253305	0.34039
li-mllr	0.0496814	-0.160742	0.256471	0.34037
ls-mphr	0.0572796	-0.163266	0.260927	0.34002
exr-chr	0.0524102	-0.149065	0.239035	0.33887
gor-mps	0.0410504	-0.156926	0.233029	0.33821
alr-gor	-0.0526441	-0.279203	0.170285	0.33819
n-mmul	0.0545121	-0.160459	0.251584	0.33679
pil-mull	-0.052453	-0.261524	0.143962	0.3365
pir-mmul	-0.0550553	-0.250032	0.124296	0.33599
pg-mpi	-0.0538569	-0.241933	0.125401	0.33592
enr-mmul	-0.0542639	-0.251475	0.127203	0.3348
all-gn	-0.0541179	-0.245925	0.124658	0.33363
gn-sball	-0.0553378	-0.256099	0.131347	0.33345
n-chr	0.0540832	-0.148772	0.243157	0.33309
sbalr-mmll	0.0546647	-0.15165	0.250771	0.33276
mull-mch	0.0540149	-0.1393	0.242656	0.33251
exl-phnl	0.0463573	-0.160573	0.24444	0.33244
prn-mmll	0.0545928	-0.141396	0.239068	0.33239
pg-msbal	-0.0547753	-0.25589	0.135962	0.33173
cphl-phnl	0.0571409	-0.161257	0.259065	0.33156
cphl-mphn	0.0556691	-0.163485	0.257285	0.33127
cphl-chr	0.0589716	-0.13386	0.242454	0.33024
exl-cphl	-0.0560575	-0.277835	0.151163	0.32943
mex-mmll	0.0548895	-0.126927	0.222306	0.32906
psl-chr	0.0529634	-0.159092	0.248987	0.32885
phnl-mgo	0.0521511	-0.165565	0.262095	0.32883
enl-mmul	-0.0558721	-0.26067	0.136443	0.32877
phnl-gol	0.0542502	-0.152186	0.253387	0.32813
sn-gol	0.0561419	-0.148812	0.254013	0.32737
exr-mmul	-0.0564758	-0.260326	0.131596	0.32708
pil-chr	0.0570942	-0.153555	0.251441	0.32657
n-mzy	0.0500608	-0.150516	0.244821	0.32656
chl-mpi	-0.0569277	-0.256978	0.129818	0.32633
mal-mphn	0.0549629	-0.154992	0.253038	0.32621
sball-mcph	-0.0546082	-0.282722	0.156896	0.32594
mex-mpi	0.0487925	-0.159747	0.24998	0.32548
psl-gor	0.0479839	-0.156803	0.239478	0.32528
enl-zyl	0.0513479	-0.166751	0.265265	0.32513
pil-cphl	-0.0566017	-0.264415	0.137692	0.32512
exr-all	-0.0558827	-0.25864	0.136788	0.32511
enl-gn	-0.0579496	-0.237118	0.108335	0.32376
li-mlll	0.0588256	-0.172779	0.281086	0.32371
ls-mmph	0.0655167	-0.1572	0.270214	0.32299
all-zyl	0.0573156	-0.15271	0.261904	0.32204
enl-psl	0.0491997	-0.168881	0.258811	0.32095
g-mphn	0.0575266	-0.170959	0.270449	0.32029
mphr-mcph	0.0612257	-0.162669	0.267143	0.32025
enl-mps	-0.0582347	-0.28912	0.166959	0.31997
pir-mllr	0.0584076	-0.124591	0.227108	0.31964
phnr-mal	0.0587436	-0.145383	0.252211	0.31938
n-mcph	0.0605104	-0.157291	0.261622	0.31883
mull-mmul	0.0584002	-0.167194	0.273514	0.31881
mulr-mmul	0.0584002	-0.167194	0.273514	0.31881
mull-mulr	0.0584002	-0.167194	0.273514	0.31881
chr-mull	0.0591224	-0.121598	0.231584	0.31873
chl-mlll	0.0609217	-0.164181	0.278175	0.31856
psl-cphl	-0.0609753	-0.273276	0.137757	0.31809
mps-mmll	0.0573233	-0.129302	0.229486	0.31807
phnl-mmph	0.0566371	-0.163544	0.265563	0.3174
gn-men	-0.0599986	-0.236437	0.102702	0.31711
sball-mphn	-0.0602159	-0.284963	0.15814	0.31647
g-all	0.0607089	-0.172701	0.277409	0.31635
li-chl	0.0594345	-0.150447	0.259722	0.31586
mphl-dpc	0.0564941	-0.183585	0.295249	0.31586
enl-mphr	-0.0602476	-0.254272	0.120365	0.31555
chr-mmul	0.0627457	-0.116303	0.236146	0.31546
alr-mex	-0.0601675	-0.266728	0.134595	0.31508
zyl-mull	0.0526139	-0.168194	0.265888	0.31445
phnr-mcph	0.0624468	-0.153746	0.262597	0.31401
pg-mgo	0.0580834	-0.15775	0.265802	0.31343
mllr-men	0.0596913	-0.123535	0.229971	0.31281
chl-mex	-0.0617341	-0.27207	0.133492	0.31256
enl-phnr	-0.0609849	-0.253203	0.120408	0.3122
sbalr-phnl	0.0436945	-0.169334	0.247313	0.31215
dpc-mgo	0.0586659	-0.157677	0.265739	0.312
chr-gol	-0.060862	-0.275266	0.144395	0.3118
msbal-mphn	0.0518985	-0.183347	0.278665	0.31156
sball-gor	-0.0687618	-0.27286	0.129446	0.31074
gol-mch	-0.0615584	-0.272547	0.143107	0.30979
g-sn	0.0618189	-0.162089	0.270305	0.30969
zyr-mpi	0.0741088	-0.142843	0.285597	0.30968
g-li	0.0619934	-0.15567	0.262126	0.30938
enr-alr	-0.0629689	-0.269072	0.132153	0.30899
mphl-mgo	0.0602263	-0.154587	0.265371	0.30789
n-dpc	0.0633117	-0.163755	0.273476	0.307
phnr-gol	0.062719	-0.147611	0.264028	0.30689
chr-mgo	-0.0617728	-0.285601	0.154566	0.30684
psr-li	0.0618739	-0.119806	0.229087	0.30658
pir-mex	0.059448	-0.136725	0.245651	0.30571
sball-mal	-0.0628321	-0.293621	0.15647	0.3055
psl-mmll	0.060433	-0.129035	0.239904	0.30538
zyr-gol	0.0518237	-0.157519	0.246325	0.3051
sbalr-mpi	0.0673145	-0.118385	0.240649	0.30507
psl-mmph	-0.0642666	-0.272923	0.131281	0.30476
mmph-mgo	0.061517	-0.153848	0.267633	0.30462
sball-mps	-0.0640703	-0.261384	0.123644	0.30452
li-sball	0.0544632	-0.184065	0.282095	0.30451
cphl-mphl	0.0649978	-0.158545	0.269661	0.30443
phnr-msbal	-0.0741802	-0.303884	0.152005	0.30429
gol-mphn	0.0636395	-0.144036	0.262686	0.30355
phnl-mcph	0.0687687	-0.146704	0.268113	0.30153
mps-mcph	-0.0654449	-0.266582	0.121579	0.30125
n-mmph	0.066068	-0.159764	0.275681	0.29947
n-phnl	0.0657248	-0.159692	0.279436	0.2993
msbal-mmll	0.0638328	-0.147643	0.262449	0.29927
g-mpi	-0.0601164	-0.292701	0.165884	0.29925
alr-phnr	-0.0688507	-0.287859	0.140211	0.2987
chr-mal	0.070294	-0.135779	0.264951	0.29856
psl-mps	0.0674569	-0.12992	0.249507	0.29841
psl-psr	0.0674569	-0.12992	0.249507	0.29841
psr-mps	0.0674569	-0.12992	0.249507	0.29841
g-zyl	0.0416888	-0.170822	0.248994	0.29816
psr-mlll	0.0653981	-0.116372	0.231099	0.29815
g-mal	0.06754	-0.166908	0.28356	0.29773
pil-mmll	0.0671804	-0.117221	0.240263	0.29718
g-zyr	0.072933	-0.143764	0.285588	0.29716
exr-mulr	-0.0670961	-0.277941	0.129604	0.29716
exr-zyr	0.0822086	-0.159826	0.318555	0.29663
mphn-mmph	0.0641975	-0.150911	0.266409	0.29642
mch-mgo	-0.0657782	-0.289099	0.151045	0.29588
enr-psl	0.0674837	-0.14109	0.26375	0.29542
pil-prn	-0.0667697	-0.246465	0.0990566	0.29485
gn-msbal	-0.0682957	-0.267669	0.118715	0.29446
gol-mmll	-0.0674128	-0.27619	0.133572	0.29415
psl-dpc	-0.0680326	-0.274359	0.126311	0.29406
chr-mmll	0.0694641	-0.114162	0.245231	0.29401
enr-mllr	0.0674825	-0.115952	0.237085	0.2939
mphr-mgo	0.0658202	-0.150936	0.273234	0.29348
enr-mal	-0.0672307	-0.276463	0.129094	0.29309
alr-mpi	0.0676096	-0.114153	0.237832	0.29296
n-cphr	0.0703683	-0.14605	0.270131	0.29245
zyr-mex	0.0830246	-0.141315	0.301836	0.29146
pg-men	-0.069587	-0.25784	0.111021	0.29128
g-sbalr	0.0682105	-0.159374	0.280082	0.29115
zyl-mpi	0.0621527	-0.158398	0.27833	0.29093
mlll-msbal	0.0691056	-0.13486	0.258671	0.2894
mull-mpi	-0.0702367	-0.261862	0.107074	0.28927
pir-all	-0.0671783	-0.274606	0.130155	0.28896
psr-mmll	0.0690512	-0.115449	0.238416	0.28892
gn-gol	0.0698167	-0.139269	0.268434	0.28792
ls-mcph	-0.0710825	-0.31161	0.170871	0.28776
pir-mal	-0.0680969	-0.278792	0.130095	0.28752
cphr-mpi	-0.071416	-0.266346	0.107071	0.28636
pil-mphl	-0.0691638	-0.266601	0.115737	0.28418
zyl-zyr	0.0738081	-0.12892	0.263086	0.28404
zyl-mzy	0.0738081	-0.12892	0.263086	0.28404
zyr-mzy	0.0738081	-0.12892	0.263086	0.28404
mcph-mphn	0.0743174	-0.140709	0.272917	0.28397
g-mllr	0.0717278	-0.1462	0.270987	0.28376
dpc-mphn	0.066096	-0.155097	0.274635	0.28241
pg-gol	0.0693966	-0.135744	0.263898	0.28134
enl-pg	-0.0733988	-0.267963	0.114731	0.28048
psl-pir	0.0726918	-0.12957	0.260975	0.28024
n-mlll	0.0731318	-0.145155	0.274705	0.27971
g-phnr	0.0727072	-0.156049	0.285028	0.27897
cphr-mphr	0.077756	-0.143243	0.281793	0.27883
li-gor	-0.0735135	-0.289207	0.133752	0.27865
mulr-gol	-0.073384	-0.288842	0.13345	0.27851
mull-mllr	0.0718412	-0.146039	0.281795	0.27794
mch-mmll	0.0759558	-0.132969	0.275206	0.27793
prn-mllr	0.0732376	-0.126264	0.260995	0.27778
chl-gn	-0.0732711	-0.289877	0.133993	0.2774
prn-mlll	0.0741628	-0.119488	0.256607	0.27711
pg-sbalr	-0.0755943	-0.278663	0.119103	0.27558
li-mps	0.0717521	-0.110373	0.240666	0.2755
all-mcph	0.0746682	-0.130895	0.26257	0.27518
mal-mmll	0.0738737	-0.136807	0.27047	0.27482
mull-mal	0.0742772	-0.135819	0.268351	0.27439
mull-gol	-0.075006	-0.28416	0.12853	0.27433
mcph-mmph	0.0782837	-0.142943	0.280835	0.27414
chr-zyl	0.0705194	-0.135939	0.265205	0.27378
li-mex	0.0736783	-0.104483	0.236932	0.27353
prn-mcph	-0.0757908	-0.294241	0.130304	0.27306
sball-men	-0.0730734	-0.265644	0.108269	0.27273
prn-zyr	0.0726294	-0.135117	0.276522	0.27213
chr-sbalr	0.0724146	-0.136321	0.270521	0.27191
enl-mllr	0.0741653	-0.116563	0.251487	0.27136
phnl-mphn	-0.0890776	-0.325191	0.146702	0.27077
phnl-phnr	-0.0890776	-0.325191	0.146702	0.27077
phnr-mphn	-0.0890776	-0.325191	0.146702	0.27077
phnl-dpc	0.0711038	-0.152863	0.285203	0.27031
exr-psl	0.0753075	-0.116501	0.254807	0.27028
sbalr-mllr	0.0744662	-0.139373	0.277389	0.27009
mphr-msbal	-0.0761403	-0.307126	0.141171	0.26981
mllr-mpi	0.076164	-0.099598	0.239062	0.26968
cphr-mphl	0.076385	-0.146937	0.285129	0.26961
enr-cphl	-0.0776475	-0.27589	0.103666	0.26904
cphr-mull	0.0746398	-0.154562	0.298765	0.26861
phnr-mpi	-0.075773	-0.26426	0.0998708	0.26837
sball-mex	-0.0756875	-0.276411	0.113496	0.26831
prn-mgo	0.0753704	-0.139561	0.281336	0.26817
zyr-men	0.0902014	-0.126633	0.302725	0.26796
g-men	-0.0728335	-0.29243	0.142095	0.26783
gol-mmul	-0.0774665	-0.288406	0.126684	0.26693
exr-li	0.0775044	-0.100875	0.24047	0.26692
psl-alr	0.0763746	-0.118752	0.260448	0.26689
enl-chl	-0.0789408	-0.285721	0.118332	0.26667
mphl-mlll	0.0735378	-0.150346	0.283643	0.26662
all-mgo	0.0742051	-0.15211	0.294891	0.26633
cphl-sball	-0.0752183	-0.309984	0.143161	0.26621
mpi-mzy	0.0816527	-0.130018	0.284409	0.26587
phnl-mmll	0.0778812	-0.129691	0.273566	0.2656
zyl-mal	0.0778992	-0.135186	0.284399	0.26553
exl-chr	0.0752607	-0.131993	0.265606	0.26534
men-mex	-0.0778346	-0.285072	0.120933	0.26512
n-mps	-0.0792942	-0.303813	0.134385	0.26501
cphl-mps	-0.0790778	-0.280663	0.10825	0.26484
mcph-msbal	-0.0754368	-0.297069	0.129852	0.26469
ls-mps	-0.0789676	-0.281307	0.107909	0.26461
all-gor	-0.0773524	-0.292979	0.131757	0.26453
mex-mmul	-0.0794621	-0.282921	0.109032	0.26414
men-mmul	-0.0798063	-0.277769	0.103502	0.2634
psr-cphl	-0.0790227	-0.281698	0.107633	0.26308
all-chl	0.0779688	-0.133487	0.277247	0.26253
mpi-mcph	-0.08068	-0.276065	0.0994213	0.26215
gn-mal	-0.0799485	-0.269919	0.0967757	0.26211
cphr-phnl	0.0823511	-0.134929	0.281417	0.26082
enl-sbalr	0.0809186	-0.116202	0.265792	0.26072
sn-msbal	-0.0980397	-0.365979	0.167066	0.26004
enl-mex	-0.0825578	-0.295478	0.124743	0.25989
phnr-gor	-0.0828674	-0.299339	0.130321	0.25957
mphl-mull	0.0845269	-0.129687	0.290738	0.25916
enl-mcph	-0.0814607	-0.284988	0.109329	0.2586
mlll-mal	0.0808251	-0.124693	0.272755	0.25769
sball-phnr	-0.0815713	-0.307015	0.137108	0.25756
sball-mmll	0.0715399	-0.14506	0.276382	0.25755
pil-men	0.0803575	-0.128658	0.274948	0.2573
li-mulr	0.0805912	-0.181019	0.329617	0.25701
psl-mulr	0.0803205	-0.122398	0.267391	0.25673
enr-mcph	-0.0830732	-0.282961	0.100079	0.25585
msbal-mmul	0.0868536	-0.135727	0.291557	0.25562
prn-li	0.0831999	-0.114843	0.26921	0.25556
n-mphn	0.0823026	-0.143132	0.294683	0.25527
cphr-mmph	0.0859095	-0.137977	0.2889	0.25523
ls-mull	0.0854398	-0.14452	0.309693	0.25512
li-mal	0.0800812	-0.138973	0.286743	0.25478
pir-gol	0.0818241	-0.12333	0.271471	0.25421
sn-cphl	0.0836162	-0.145236	0.294716	0.25369
enl-sball	-0.0821908	-0.287862	0.114547	0.25304
phnl-mlll	0.0829118	-0.124268	0.277556	0.25301
pir-cphl	-0.0843956	-0.28336	0.0995454	0.25227
alr-phnl	-0.0832908	-0.306713	0.127467	0.25221
alr-zyl	0.083039	-0.132836	0.290619	0.25218
all-ls	0.0836635	-0.119446	0.270002	0.25181
enr-cphr	-0.0846958	-0.285737	0.0998277	0.25151
n-mphr	0.0846524	-0.139268	0.292181	0.25114
men-mps	0.0840879	-0.144066	0.30729	0.25105
gn-sbalr	-0.0842044	-0.284733	0.103039	0.25096
ls-msbal	-0.0794251	-0.293626	0.120723	0.25094
psr-gor	0.0734761	-0.119822	0.264287	0.25057
psr-cphr	-0.0846031	-0.287828	0.104262	0.25049
mphr-mulr	0.0825687	-0.135727	0.288817	0.24965
zyl-gor	0.0742412	-0.140288	0.270371	0.24949
prn-gor	-0.086107	-0.301943	0.127004	0.24922
alr-gn	-0.084813	-0.276822	0.0941384	0.24908
psr-mcph	-0.0849312	-0.288241	0.103253	0.24905
zyl-mmul	0.0797429	-0.132988	0.283501	0.24888
zyl-men	0.0762594	-0.139608	0.287482	0.24829
alr-mch	0.0838213	-0.124286	0.280287	0.24776
exl-mull	-0.0869428	-0.310492	0.124803	0.24741
gn-mlll	-0.085451	-0.29407	0.112587	0.2471
psl-sn	-0.0868878	-0.289842	0.108325	0.24698
sball-mull	0.0922727	-0.13797	0.307736	0.24648
cphr-mmul	0.0847997	-0.136325	0.303087	0.24414
pir-phnr	-0.0837566	-0.286717	0.109194	0.24406
n-sball	0.0866574	-0.148213	0.307337	0.24375
pir-cphr	-0.0880929	-0.292072	0.101122	0.24361
gol-mpi	0.0843482	-0.121396	0.277832	0.24347
men-mal	-0.0871376	-0.286797	0.100311	0.24303
pir-mcph	-0.0886906	-0.29078	0.0980801	0.24297
gn-mch	-0.0847729	-0.295368	0.115286	0.2429
mull-men	-0.0880645	-0.285297	0.0959721	0.24258
mlll-gol	-0.0873331	-0.291974	0.109969	0.24255
li-phnl	0.0852624	-0.135045	0.29391	0.24248
gor-mal	-0.0864894	-0.304572	0.127763	0.24238
mull-mex	-0.0879229	-0.292867	0.101381	0.24163
psl-pil	0.0882565	-0.117152	0.288236	0.2414
cphl-mpi	-0.088444	-0.283154	0.0908866	0.24102
n-sn	0.0885295	-0.133949	0.299574	0.24096
gol-mex	0.0869418	-0.120315	0.282642	0.24068
li-mphn	0.0855052	-0.134359	0.293355	0.24053
sbalr-mull	0.0845462	-0.109096	0.268273	0.24025
psl-mpi	0.0845557	-0.118393	0.274787	0.23999
mphn-mgo	0.0862297	-0.134157	0.298709	0.2399
cphl-gor	-0.0879116	-0.294673	0.112979	0.23961
n-psl	-0.0854705	-0.293503	0.114289	0.23921
ls-gor	-0.0883111	-0.301087	0.117437	0.23909
pil-sbalr	0.0926972	-0.098659	0.268102	0.23862
enr-ls	-0.0901476	-0.287485	0.0903294	0.23849
phnl-mphr	0.0830328	-0.144807	0.308266	0.23767
g-pil	-0.0873715	-0.306284	0.124128	0.23702
psl-mphn	-0.0905625	-0.2936	0.104569	0.23642
mulr-mcph	0.0897256	-0.138148	0.309244	0.23613
all-mmph	0.0913609	-0.108417	0.278284	0.23551
zyl-phnr	0.0901441	-0.120543	0.29311	0.2352
chl-gor	-0.0884216	-0.296243	0.11279	0.23499
mull-gor	-0.0891452	-0.294911	0.109963	0.23481
mllr-mphn	0.0864029	-0.12782	0.288734	0.23474
mphl-mcph	0.0949039	-0.127361	0.296948	0.23461
sball-dpc	-0.0919001	-0.329285	0.133614	0.23434
cphr-men	-0.0912924	-0.289629	0.0916187	0.23425
enl-ls	-0.090871	-0.289594	0.0947797	0.23379
alr-mzy	0.0807319	-0.129759	0.285714	0.23355
exr-cphl	-0.0910037	-0.297912	0.101828	0.23315
ls-mulr	0.0913787	-0.145855	0.319562	0.23278
phnr-mllr	0.0874874	-0.124838	0.288234	0.23263
cphr-phnr	0.0946853	-0.120673	0.292394	0.2314
ls-mpi	-0.0927545	-0.286396	0.0851455	0.2311
prn-all	0.0934913	-0.0946129	0.271383	0.23071
n-mulr	0.0944792	-0.113849	0.284804	0.23034
chr-mphl	0.095472	-0.0903922	0.273212	0.23019
exl-mphn	0.088141	-0.113105	0.279488	0.22976
li-mmul	0.0866346	-0.173978	0.329865	0.22907
psr-mllr	0.0923122	-0.0963223	0.265601	0.22894
exl-sn	0.09137	-0.109515	0.282337	0.22819
psl-prn	-0.0949547	-0.299254	0.0973177	0.22809
mphn-mmll	0.092725	-0.113953	0.287386	0.22771
sn-ls	0.0966843	-0.127204	0.304116	0.22724
mphr-mmul	0.0973191	-0.131105	0.309726	0.22719
all-men	-0.0925184	-0.292357	0.0961177	0.22707
exl-mal	0.0920808	-0.111061	0.283377	0.22655
zyl-sball	0.0918714	-0.119068	0.296704	0.22605
exr-mmll	0.0946041	-0.0863524	0.259815	0.22571
enl-mphn	-0.0930854	-0.284147	0.0875886	0.225
li-gn	-0.0953565	-0.312507	0.114171	0.22479
psl-sball	-0.0946389	-0.317096	0.116085	0.22477
exl-msbal	0.0936067	-0.109241	0.284441	0.22474
mphr-mpi	-0.0949507	-0.286242	0.0823436	0.22467
cphl-mulr	0.095893	-0.138916	0.323745	0.22462
ls-mch	0.0947749	-0.0937493	0.278079	0.22333
cphr-mex	-0.0960136	-0.302557	0.0938863	0.22286
zyl-mps	0.0793506	-0.133479	0.287373	0.2227
pir-ls	-0.0974293	-0.296662	0.086157	0.22259
mpi-mphn	-0.0925451	-0.280039	0.0826516	0.22233
mllr-msbal	0.0839024	-0.139941	0.295717	0.22175
psr-ls	-0.096079	-0.299766	0.0922408	0.22168
exr-mps	0.0938065	-0.102158	0.281315	0.2216
n-phnr	0.0960528	-0.130127	0.309117	0.22138
enr-mzy	0.0873469	-0.123137	0.292914	0.22131
mmph-mmul	0.0975465	-0.132571	0.309701	0.22122
n-prn	0.0970198	-0.139206	0.31833	0.22119
enl-alr	0.0950577	-0.0943105	0.273667	0.22066
pir-mphn	-0.0931038	-0.293866	0.0973154	0.22066
enr-zyl	0.0884644	-0.127834	0.296194	0.22026
pir-zyl	0.0935225	-0.116305	0.294547	0.22016
chl-mmll	0.0964496	-0.10453	0.288161	0.22015
mllr-mex	0.0952931	-0.0875206	0.26194	0.22001
all-mpi	-0.0956585	-0.29387	0.0881602	0.21842
chr-mulr	0.10505	-0.102816	0.303969	0.21814
prn-cphl	-0.09783	-0.317934	0.108576	0.21773
psl-zyl	0.0794397	-0.136775	0.292462	0.21756
enr-phnl	-0.0943648	-0.288928	0.0874896	0.21707
cphr-mphn	0.100992	-0.114115	0.297468	0.21698
enr-phnr	-0.0953742	-0.291013	0.0857009	0.21683
enl-all	-0.0978898	-0.296754	0.0931932	0.21675
zyl-phnl	0.0946765	-0.119232	0.301486	0.21618
li-phnr	0.096035	-0.122919	0.303115	0.21615
pil-li	0.097885	-0.0843203	0.268386	0.21601
mllr-mps	0.0959019	-0.0905909	0.267877	0.21556
zyl-mphn	0.0973357	-0.114699	0.302161	0.21547
pir-phnl	-0.0956713	-0.298938	0.0966479	0.2147
cphl-zyl	0.0952481	-0.120749	0.303796	0.21456
mull-msbal	0.104747	-0.110107	0.304279	0.21327
sn-mgo	0.100095	-0.122685	0.31488	0.21273
pir-mphr	-0.100557	-0.306091	0.0906083	0.21221
all-dpc	0.101107	-0.0943008	0.283362	0.21218
alr-mphn	-0.10032	-0.321749	0.105583	0.21181
n-mmll	0.100882	-0.114855	0.299774	0.21172
enr-mphn	-0.0967759	-0.291029	0.0826328	0.21142
mphr-mps	-0.10066	-0.300209	0.0862009	0.21101
zyl-msbal	0.100296	-0.109354	0.304544	0.20906
enr-exl	0.0980191	-0.0901429	0.275957	0.20818
pil-alr	0.102998	-0.0932508	0.285728	0.20764
g-prn	0.102386	-0.130379	0.319835	0.20713
zyl-mphl	0.0987235	-0.115867	0.306078	0.20654
enr-gol	0.101299	-0.0964587	0.28651	0.20557
zyl-mulr	0.100114	-0.105572	0.295305	0.2054
chr-gn	-0.0983489	-0.311197	0.10406	0.20486
pir-mps	0.0994079	-0.104618	0.293136	0.20465
exr-mal	-0.10095	-0.317542	0.105022	0.20462
sn-sball	-0.103042	-0.327062	0.115546	0.20388
gn-mgo	0.103364	-0.102025	0.302659	0.20376
n-msbal	0.103781	-0.1231	0.317279	0.20325
phnl-mllr	0.100522	-0.116125	0.305323	0.20257
phnl-mmul	0.108249	-0.11813	0.315484	0.20132
exl-mmll	0.100724	-0.0864423	0.278108	0.20084
gor-mcph	-0.104893	-0.316412	0.100444	0.20067
mal-mgo	0.102457	-0.129545	0.327933	0.20065
sn-zyl	0.105183	-0.10725	0.310106	0.20029
exl-mphr	0.103532	-0.100283	0.293355	0.20003
enl-mmph	-0.105274	-0.3026	0.0777329	0.20002
exr-gor	0.0955861	-0.103359	0.291178	0.20001
psl-li	0.100981	-0.081713	0.273582	0.19964
ls-zyl	0.10271	-0.10783	0.303948	0.19963
gor-mmll	-0.104989	-0.317788	0.101443	0.19953
pil-mulr	0.105551	-0.0906543	0.28412	0.19938
mull-mlll	0.105777	-0.140386	0.338628	0.19915
zyr-phnr	0.0895293	-0.108496	0.284074	0.19912
n-all	0.10778	-0.120736	0.324227	0.19884
zyl-mcph	0.103768	-0.109139	0.306959	0.19753
mal-mzy	0.0913956	-0.112364	0.289652	0.19751
zyl-sbalr	0.106097	-0.104807	0.310234	0.19692
exr-mlll	0.106612	-0.0674004	0.265232	0.19675
phnr-mphr	0.105179	-0.1116	0.308157	0.19655
gol-men	0.103346	-0.0976699	0.292444	0.19561
g-enl	-0.105598	-0.320311	0.104029	0.19553
zyr-mphn	0.0933131	-0.104691	0.285981	0.19518
zyl-mmph	0.105418	-0.107312	0.310118	0.19386
men-mcph	-0.109132	-0.308295	0.0754139	0.19365
pil-mzy	0.116988	-0.0871156	0.313181	0.19362
psl-mphl	-0.109719	-0.318666	0.0864211	0.19344
sbalr-mulr	0.115152	-0.102487	0.316982	0.19281
g-mzy	0.0892793	-0.118502	0.287522	0.19262
n-li	0.108656	-0.107973	0.307839	0.19255
exr-mllr	0.109151	-0.0817881	0.284225	0.19246
men-mzy	0.109254	-0.0941189	0.308527	0.19213
zyr-phnl	0.0978113	-0.100478	0.289264	0.19144
phnl-mzy	0.084321	-0.114637	0.275572	0.19139
pil-zyr	0.119422	-0.0890499	0.31877	0.18998
sball-mmph	-0.110707	-0.3455	0.113558	0.18959
sn-gor	-0.11133	-0.328476	0.103733	0.18934
mphl-gor	-0.110673	-0.31899	0.092364	0.18921
enl-dpc	-0.110405	-0.30633	0.0720821	0.18903
zyl-dpc	0.107648	-0.103296	0.310436	0.18877
sn-mmph	0.107386	-0.114763	0.320843	0.18871
zyl-mphr	0.108725	-0.103417	0.311619	0.18861
cphr-zyl	0.10914	-0.102081	0.31007	0.18813
phnl-mpi	-0.106934	-0.294777	0.0684057	0.18769
exr-mcph	-0.111167	-0.320498	0.0855429	0.18758
exr-ls	-0.1107	-0.320273	0.0851505	0.18738
mphr-mllr	0.101809	-0.145818	0.332329	0.18735
enl-gol	0.104228	-0.10439	0.303262	0.18691
pir-dpc	-0.113537	-0.323323	0.0826137	0.18581
pir-mmph	-0.112979	-0.318268	0.0783344	0.18562
mex-mal	-0.111285	-0.321686	0.0867405	0.18547
pil-gol	0.106071	-0.105163	0.310129	0.18543
mex-mcph	-0.112267	-0.319455	0.0788744	0.18531
sn-mcph	0.113873	-0.109331	0.319892	0.18525
gor-mphn	-0.114133	-0.3281	0.0966798	0.18521
sbalr-mlll	0.111873	-0.0867046	0.297617	0.18472
prn-chl	0.109853	-0.0775085	0.288112	0.18429
chr-msbal	0.105739	-0.0931906	0.291957	0.18413
enl-cphl	-0.113424	-0.319087	0.0796171	0.18412
enl-zyr	0.122241	-0.0923855	0.329525	0.18357
alr-mllr	0.112247	-0.0994881	0.309711	0.18354
ls-men	-0.114198	-0.310494	0.0669263	0.18306
psr-zyl	0.104587	-0.0995091	0.302854	0.18301
mzy-mphn	0.0918553	-0.110117	0.286042	0.18249
dpc-gor	-0.114569	-0.328391	0.0950429	0.18203
sbalr-mphl	-0.135113	-0.347841	0.0728852	0.18194
enr-mphr	-0.113691	-0.314994	0.0715991	0.18181
ls-mphl	0.122746	-0.0966514	0.32357	0.18167
mal-msbal	0.125356	-0.130804	0.376667	0.18142
exr-zyl	0.111875	-0.0839428	0.298664	0.18079
all-sbalr	0.112973	-0.0775592	0.292436	0.18057
exl-pir	0.11008	-0.0673437	0.274866	0.18006
alr-li	0.11309	-0.108542	0.324677	0.17934
psr-zyr	0.117726	-0.106396	0.343374	0.1792
cphl-mch	0.11548	-0.068041	0.294798	0.17871
phnr-mzy	0.097875	-0.107834	0.295594	0.17857
phnr-mmll	0.11541	-0.0913362	0.308392	0.17843
mpi-mmph	-0.115667	-0.307465	0.0628024	0.17824
alr-mmll	0.114973	-0.0953765	0.313789	0.17794
cphr-gor	-0.11608	-0.332307	0.0940617	0.17776
dpc-mpi	-0.116783	-0.309337	0.0633578	0.17758
enl-mull	-0.116568	-0.323983	0.0806388	0.17752
enl-sn	-0.115924	-0.307486	0.0656011	0.17718
all-mex	-0.11429	-0.321511	0.0831518	0.17675
li-mull	0.114195	-0.14629	0.366988	0.17674
g-alr	0.117701	-0.113954	0.33155	0.1763
cphr-sbalr	-0.116429	-0.327874	0.0837682	0.17427
mmph-mmll	0.113429	-0.11222	0.325109	0.17397
pir-mphl	-0.119131	-0.325938	0.0737656	0.1735
pir-mzy	0.115359	-0.0893742	0.313208	0.17343
exl-zyr	0.123854	-0.0693699	0.306666	0.17339
cphl-mmll	0.117001	-0.141917	0.363699	0.17289
gor-mmph	-0.118684	-0.329893	0.0884036	0.17253
zyl-mlll	0.106241	-0.0969581	0.3004	0.17216
mphn-mmul	0.121588	-0.102647	0.327001	0.17196
enr-mmph	-0.119121	-0.318819	0.0655121	0.17185
chl-chr	0.119104	-0.0653566	0.291842	0.1708
chl-mch	0.119104	-0.0653566	0.291842	0.1708
chr-mch	0.119104	-0.0653566	0.291842	0.1708
enr-dpc	-0.120186	-0.320261	0.0658516	0.17078
li-mmph	0.112481	-0.138635	0.350287	0.17069
enr-mphl	-0.120584	-0.320273	0.0641918	0.16981
phnr-mmul	0.121946	-0.106265	0.331608	0.16945
n-mal	0.122711	-0.105053	0.337024	0.16943
exl-phnr	0.118713	-0.079418	0.306434	0.16929
mphr-gor	-0.120517	-0.335799	0.0904636	0.16898
zyl-mch	0.110488	-0.101291	0.311633	0.16822
phnr-mgo	0.119428	-0.104598	0.335799	0.1681
sball-mgo	0.110855	-0.113615	0.328266	0.16777
ls-mex	-0.121042	-0.326159	0.0693662	0.16775
exr-gol	0.119996	-0.0804564	0.305304	0.16774
sn-mpi	-0.120715	-0.307452	0.0546482	0.1671
sn-dpc	0.114394	-0.11009	0.329968	0.16685
exr-cphr	-0.121606	-0.334269	0.0779429	0.16657
exl-mulr	0.119799	-0.0841653	0.306111	0.16624
gn-mmll	-0.122679	-0.332105	0.076615	0.16555
exr-mphl	-0.120184	-0.329696	0.0802498	0.16496
cphl-men	-0.122442	-0.32128	0.0619094	0.16446
exl-exr	0.118134	-0.0560271	0.281835	0.16334
exl-mex	0.118134	-0.0560271	0.281835	0.16334
exr-mex	0.118134	-0.0560271	0.281835	0.16334
psl-men	0.120099	-0.0875969	0.314357	0.16322
mcph-mmul	0.124678	-0.0875127	0.329901	0.1632
psr-mphr	-0.122028	-0.321588	0.0659371	0.16315
all-zyr	0.118582	-0.086965	0.316226	0.16281
enr-sn	-0.122703	-0.320996	0.0616203	0.16239
mlll-mphn	0.123813	-0.0788336	0.313224	0.16226
n-sbalr	0.123865	-0.0963655	0.33167	0.16109
sn-phnr	0.119342	-0.169475	0.411137	0.16065
exl-psr	0.120602	-0.0510612	0.279869	0.16019
phnr-men	-0.123306	-0.316537	0.0556739	0.16008
psl-phnl	-0.126335	-0.331961	0.071155	0.15969
chr-mlll	0.124993	-0.0545088	0.295369	0.15964
zyl-mex	0.108666	-0.114956	0.324744	0.1595
cphl-msbal	-0.124432	-0.350464	0.0851173	0.15934
cphl-mex	-0.124855	-0.332149	0.0668691	0.15922
zyr-mps	0.137603	-0.078533	0.353263	0.15855
mps-mmph	-0.125503	-0.324798	0.06114	0.1584
psl-mllr	0.119715	-0.065787	0.293685	0.15809
enl-prn	-0.127273	-0.328757	0.0578652	0.15632
li-mcph	0.123894	-0.143172	0.373835	0.15607
sn-mllr	0.12362	-0.0962963	0.330336	0.156
sn-zyr	0.114471	-0.0836214	0.308926	0.15593
mcph-mmll	0.125585	-0.12694	0.362458	0.15575
chl-mllr	0.127017	-0.0691139	0.311363	0.15503
exr-alr	-0.124352	-0.350167	0.0933289	0.15492
sn-li	0.125748	-0.093054	0.332108	0.15482
ls-mmll	0.126248	-0.131005	0.37109	0.15476
enr-pir	0.12563	-0.0969238	0.342957	0.15432
prn-mpi	-0.127471	-0.315951	0.0463211	0.15432
exr-pir	0.121633	-0.0940623	0.33327	0.15414
mphr-men	-0.127916	-0.3236	0.0527057	0.15384
mull-mcph	0.129142	-0.0904664	0.342597	0.15351
psr-phnr	-0.12669	-0.322081	0.0596674	0.15326
mllr-mal	0.125308	-0.085321	0.323398	0.15274
dpc-mmll	0.123062	-0.104258	0.336626	0.15207
enl-phnl	-0.126883	-0.318749	0.055872	0.15196
pir-sn	-0.127848	-0.337086	0.0700757	0.1519
n-men	-0.125093	-0.346735	0.0866799	0.15164
sn-phnl	-0.142527	-0.375997	0.0899535	0.15137
zyr-mphr	0.10802	-0.098886	0.310346	0.15056
dpc-mps	-0.129556	-0.328018	0.058214	0.15039
all-mmll	0.128868	-0.0802756	0.325605	0.15026
all-li	0.12621	-0.0973965	0.340613	0.15005
gor-mmul	-0.128919	-0.341611	0.0778387	0.14962
psr-mex	0.128589	-0.0531247	0.300304	0.14882
mmul-mmll	0.127742	-0.117848	0.358927	0.14855
exr-dpc	-0.128469	-0.341164	0.0751681	0.14825
mphl-mmll	0.126468	-0.10064	0.340752	0.14814
msbal-mgo	0.124244	-0.0988721	0.340337	0.14722
n-mllr	0.131867	-0.0836549	0.330058	0.14703
mphr-mex	-0.131908	-0.335873	0.0580883	0.14615
phnr-mex	-0.131065	-0.330084	0.0561603	0.14585
psl-zyr	0.144602	-0.0654433	0.346509	0.14583
psr-mmph	-0.130694	-0.330126	0.0561178	0.14552
exl-alr	0.130305	-0.0602235	0.311211	0.14517
exr-phnl	-0.129366	-0.332324	0.0672899	0.14516
exl-psl	0.119683	-0.0860329	0.313762	0.14458
exr-mmph	-0.13027	-0.33878	0.0693062	0.14445
li-mphr	0.128263	-0.12172	0.36477	0.14401
exr-mphr	-0.130677	-0.339116	0.0694117	0.14394
mphl-mpi	-0.133979	-0.325854	0.0452821	0.14367
exr-phnr	-0.130886	-0.3331	0.0647927	0.14352
g-n	-0.133042	-0.374496	0.110492	0.14318
gn-mllr	-0.134107	-0.348957	0.0699135	0.14307
mlll-mch	0.135095	-0.0555884	0.315068	0.14253
phnl-mch	0.133856	-0.0680677	0.32429	0.14186
phnl-gor	-0.13644	-0.349254	0.0729873	0.14111
psr-mphl	-0.133486	-0.33421	0.0542589	0.14085
phnl-mull	0.140721	-0.0758962	0.341526	0.14054
n-gol	0.132859	-0.0566122	0.313463	0.14023
sn-mzy	0.119078	-0.0868049	0.317539	0.14014
mcph-mch	0.136061	-0.0444016	0.312205	0.13948
psr-dpc	-0.13383	-0.3357	0.0552498	0.13945
alr-zyr	0.126487	-0.0793041	0.328418	0.13921
psr-mphn	-0.133645	-0.327004	0.0499994	0.1392
phnr-mps	-0.135105	-0.331403	0.0512298	0.13905
li-dpc	0.128405	-0.124277	0.367016	0.13854
li-cphl	0.133799	-0.146782	0.397238	0.13769
cphl-mlll	0.135677	-0.115293	0.371968	0.13752
exr-mphn	-0.134039	-0.334915	0.0599604	0.13748
all-mch	0.13858	-0.0618217	0.324354	0.13742
all-mzy	0.117766	-0.0808609	0.310242	0.13717
sn-mmul	0.141282	-0.094933	0.360885	0.1349
sn-cphr	0.139432	-0.0862122	0.346656	0.13462
psr-phnl	-0.135853	-0.329719	0.0480209	0.134
sbalr-mgo	0.134252	-0.0879057	0.349644	0.13398
zyr-mmph	0.120864	-0.0842409	0.320016	0.13388
mulr-gor	-0.138095	-0.365201	0.0842244	0.13367
alr-mgo	0.137063	-0.100712	0.366785	0.13358
cphr-mch	0.138636	-0.0471343	0.318096	0.13278
dpc-mch	0.138851	-0.0447439	0.312304	0.13236
mphr-mphn	0.138745	-0.0778605	0.341545	0.13181
sball-mllr	0.121499	-0.107649	0.341276	0.13158
li-mphl	0.134376	-0.117663	0.37338	0.13044
ls-mllr	0.139321	-0.134107	0.397364	0.12951
zyr-mal	0.13447	-0.0704877	0.334535	0.1291
pil-mllr	0.140943	-0.0393413	0.308429	0.12823
enl-mzy	0.151135	-0.0523398	0.350009	0.1266
prn-sbalr	-0.14626	-0.369572	0.0696765	0.12658
chl-mphl	0.142726	-0.0652489	0.341684	0.12644
sn-mch	0.143512	-0.0697238	0.347118	0.12619
mllr-gor	-0.143457	-0.367303	0.0751459	0.12522
cphl-mull	0.151035	-0.0634958	0.357482	0.12466
zyl-mmll	0.132554	-0.0690588	0.323514	0.12466
zyr-dpc	0.127098	-0.079241	0.32773	0.12436
mphr-mmll	0.143083	-0.0791928	0.35169	0.1237
men-mphn	-0.142819	-0.334246	0.0353347	0.12369
sn-alr	-0.143271	-0.367956	0.0689064	0.12367
mpi-mgo	0.134921	-0.0716671	0.334329	0.12364
mphl-mps	-0.145269	-0.343936	0.0414155	0.12334
mch-mmph	0.144871	-0.0361999	0.315423	0.12305
enl-mphl	-0.145624	-0.344829	0.0400837	0.12224
n-pil	-0.143528	-0.370689	0.0775861	0.1222
sn-mps	-0.146344	-0.342279	0.0406625	0.12144
mllr-mmph	0.137456	-0.11051	0.371571	0.12113
sn-mmll	0.147267	-0.0628988	0.34427	0.12106
exl-gol	0.143221	-0.070609	0.349467	0.12062
dpc-mlll	0.142613	-0.0743059	0.347344	0.12044
psr-sn	-0.145321	-0.33865	0.0391755	0.1201
alr-mull	0.145908	-0.041899	0.323145	0.11993
chl-mal	0.143271	-0.0549961	0.330914	0.11928
dpc-msbal	-0.152175	-0.389071	0.0745374	0.11899
zyr-mphl	0.133365	-0.0705047	0.329878	0.11888
sn-mull	0.153343	-0.0687632	0.362412	0.11886
ls-cphr	0.134901	-0.0971226	0.366849	0.11842
ls-li	0.146232	-0.12551	0.403308	0.11834
pir-mgo	0.141884	-0.062421	0.337297	0.11801
mch-mmul	0.149522	-0.0468244	0.339104	0.11755
sball-mphl	-0.148827	-0.397256	0.0909864	0.11704
mch-mphn	0.148609	-0.0516092	0.336336	0.11636
dpc-mull	0.152839	-0.0514812	0.348075	0.11553
mlll-mmul	0.148565	-0.0978997	0.377265	0.1153
exl-mps	0.143076	-0.0302991	0.305124	0.1151
men-mgo	0.140897	-0.0600127	0.335602	0.11414
mlll-mmph	0.148145	-0.0684463	0.351288	0.11373
enr-mgo	0.144624	-0.0518983	0.33389	0.11359
zyr-mulr	0.123208	-0.0852968	0.326762	0.11348
dpc-mulr	0.151081	-0.0594485	0.349891	0.11313
sball-mmul	0.148216	-0.0799156	0.358949	0.11251
chl-mmul	0.149362	-0.0495708	0.337222	0.1122
mps-mphn	-0.152124	-0.348614	0.034016	0.11134
mex-mphn	-0.151056	-0.348612	0.0354401	0.11131
sbalr-dpc	-0.173618	-0.382221	0.0307747	0.11114
enl-exl	0.131505	-0.0759592	0.328226	0.11035
mphl-mmul	0.153957	-0.0793445	0.368128	0.11004
men-mmph	-0.153694	-0.349742	0.0280124	0.10983
chl-zyl	0.140306	-0.07637	0.349144	0.10944
enl-mgo	0.141873	-0.0659973	0.342483	0.10935
cphr-zyr	0.12716	-0.0817336	0.329151	0.10908
mzy-mmph	0.131249	-0.073171	0.326833	0.1081
g-mex	-0.14856	-0.356309	0.0538016	0.10774
mulr-mal	0.154605	-0.0417703	0.333571	0.1075
psr-gol	0.153763	-0.0424323	0.335587	0.10728
mphr-mzy	0.132541	-0.073345	0.329038	0.10689
sn-mex	-0.155692	-0.351641	0.0317114	0.10635
mphl-mzy	0.133321	-0.0699954	0.327598	0.1053
mlll-mllr	0.153823	-0.0552573	0.349816	0.10526
mlll-mmll	0.153823	-0.0552573	0.349816	0.10526
mllr-mmll	0.153823	-0.0552573	0.349816	0.10526
sbalr-mmph	-0.175114	-0.390798	0.036063	0.10486
mphr-mch	0.157774	-0.024261	0.328608	0.10485
dpc-men	-0.157786	-0.352959	0.0245246	0.10408
cphl-chl	0.15517	-0.0571926	0.35968	0.1034
mulr-mllr	0.155223	-0.0931767	0.393676	0.10321
pil-mgo	0.145263	-0.0616307	0.345565	0.10292
exl-li	0.152924	-0.027523	0.32325	0.10278
mull-mmph	0.162029	-0.0467786	0.360494	0.10272
exl-zyl	0.132345	-0.0977898	0.356941	0.1024
msbal-mmph	-0.1621	-0.404919	0.0674236	0.10197
mulr-mch	0.156893	-0.0418643	0.348508	0.10166
mex-mmph	-0.15894	-0.362632	0.0317994	0.10163
mphl-mch	0.159555	-0.0220371	0.33056	0.1012
prn-men	-0.159843	-0.367998	0.0318255	0.10113
gor-mch	-0.159558	-0.370489	0.0458803	0.1009
dpc-mex	-0.159681	-0.365133	0.0334684	0.10079
sbalr-mch	0.163119	-0.0279198	0.345067	0.09975
enr-mps	0.157172	-0.0732654	0.378457	0.09936
chr-sball	0.154915	-0.0267974	0.32411	0.09914
li-cphr	0.161759	-0.106298	0.414872	0.09888
dpc-mllr	0.151644	-0.0968585	0.385956	0.09819
chl-sbalr	0.155948	-0.0305489	0.334498	0.09812
phnr-mch	0.160676	-0.0395997	0.348754	0.09811
phnl-men	-0.159329	-0.349157	0.0186949	0.09805
exl-mpi	0.15296	-0.0250545	0.319402	0.09803
sn-mphr	0.159029	-0.0718282	0.380223	0.09776
dpc-mzy	0.138949	-0.0657812	0.334214	0.09736
cphl-mllr	0.159922	-0.103777	0.407067	0.09724
prn-mps	-0.163651	-0.374094	0.0331206	0.0972
sn-men	-0.162527	-0.355492	0.0167435	0.09672
all-cphr	0.162101	-0.0386165	0.344752	0.09646
ls-zyr	0.141852	-0.0635329	0.339354	0.09631
all-mphr	0.162837	-0.0276724	0.341216	0.09623
pg-mlll	-0.166206	-0.380585	0.0445181	0.09578
ls-sbalr	-0.169369	-0.373556	0.0227422	0.09384
cphr-mllr	0.158517	-0.094344	0.394138	0.09375
zyr-mcph	0.142128	-0.0646594	0.340645	0.09288
phnl-mps	-0.165206	-0.361889	0.0213686	0.09243
exr-sn	-0.164353	-0.371998	0.0372246	0.0921
all-mmul	0.166664	-0.0374203	0.35191	0.09178
enr-prn	-0.165794	-0.388587	0.03767	0.09133
g-gol	0.165372	-0.0226758	0.345081	0.09117
mllr-mcph	0.161466	-0.100504	0.404781	0.09116
sn-mlll	0.168702	-0.0360732	0.359882	0.09106
sbalr-mcph	-0.169983	-0.378374	0.0277913	0.08985
phnr-mlll	0.169577	-0.0278931	0.353608	0.08874
zyl-mllr	0.157381	-0.0454415	0.347745	0.08866
mulr-mlll	0.167781	-0.0621056	0.379861	0.08848
cphr-mmll	0.169629	-0.0845723	0.40999	0.08835
phnl-mex	-0.167276	-0.36506	0.0196984	0.0875
gol-mps	0.165113	-0.0373917	0.354911	0.08717
zyr-sball	0.150466	-0.0475552	0.341555	0.0867
mulr-mzy	0.148349	-0.0564001	0.342519	0.08649
chl-mulr	0.168622	-0.0239722	0.35008	0.08613
ls-chl	0.168348	-0.0308206	0.360224	0.08522
n-enl	-0.168561	-0.383474	0.0398837	0.08502
n-alr	0.174406	-0.0518575	0.385721	0.08463
exl-mzy	0.184027	-0.0230033	0.383154	0.08425
zyr-mmul	0.147343	-0.0544366	0.342563	0.08416
chl-msbal	0.171175	-0.0319518	0.36406	0.08372
n-mgo	0.168179	-0.0260477	0.354853	0.08211
mphl-men	-0.174714	-0.37136	0.00754126	0.08194
prn-msbal	-0.180425	-0.409779	0.0382818	0.08185
mull-mphn	0.179593	-0.0307129	0.373971	0.08181
prn-mphr	-0.175515	-0.3863	0.0251913	0.08159
cphl-zyr	0.156008	-0.0509465	0.353513	0.08104
ls-mzy	0.152995	-0.0487116	0.343956	0.08063
alr-mlll	0.174651	-0.0275632	0.367635	0.0799
exl-sbalr	0.174492	-0.0105345	0.34663	0.07951
cphr-mzy	0.153448	-0.050863	0.347295	0.07937
cphl-sbalr	-0.18399	-0.394185	0.0153482	0.07933
g-mgo	0.171774	-0.0212864	0.356125	0.07863
mllr-mmul	0.170747	-0.0744332	0.404114	0.07827
chl-sball	0.178213	-0.0390925	0.381708	0.07814
exr-psr	0.183524	-0.0426277	0.400796	0.07781
mex-mzy	0.175376	-0.0494311	0.386543	0.07775
exl-mllr	0.170397	-0.016321	0.341946	0.07774
sbalr-mphr	-0.189838	-0.415491	0.0300421	0.07772
mcph-mzy	0.153911	-0.0494315	0.34694	0.07768
mulr-mmph	0.177884	-0.028965	0.373093	0.07734
phnr-mulr	0.181219	-0.0337437	0.37968	0.07549
mphl-mex	-0.180785	-0.385323	0.0104911	0.07403
sbalr-mzy	0.151675	-0.0478327	0.343999	0.07379
exl-men	0.168132	-0.00906829	0.334623	0.07368
n-mex	-0.177559	-0.396081	0.0304844	0.07328
cphl-mzy	0.157508	-0.0450145	0.34969	0.07309
mex-mgo	0.175776	-0.0251618	0.369884	0.07095
prn-sn	-0.177222	-0.418208	0.0556932	0.0703
chr-gor	-0.184864	-0.407717	0.0365138	0.06943
chl-zyr	0.165765	-0.0409134	0.361684	0.06872
chl-mcph	0.181357	-0.0175284	0.372903	0.06863
alr-chl	0.182396	-0.0147208	0.367546	0.0686
mulr-mphn	0.188116	-0.0254991	0.383693	0.06858
zyr-mull	0.168512	-0.0323679	0.359031	0.06632
cphl-mmul	0.190813	-0.0324058	0.408619	0.06576
phnl-mulr	0.191259	-0.0243339	0.389087	0.06495
exl-pil	0.18059	-0.0283109	0.381469	0.06487
phnr-mull	0.19208	-0.0169512	0.387952	0.06463
mps-mpi	0.184727	-0.0229998	0.384884	0.06389
prn-dpc	-0.194058	-0.408335	0.00989063	0.06325
mzy-mmul	0.16321	-0.0397806	0.354792	0.06312
prn-mmph	-0.194043	-0.404526	0.0079727	0.06294
chl-mmph	0.192153	-0.00752707	0.381885	0.06153
all-chr	0.195898	0.00687889	0.370331	0.06152
cphr-chl	0.186473	-0.0095999	0.37453	0.06116
li-zyl	0.181746	-0.0147516	0.367455	0.06057
sbalr-mal	0.192943	-0.019081	0.397256	0.0587
sn-chl	0.194126	-0.00362439	0.38415	0.05863
psr-mzy	0.174918	-0.0207328	0.367381	0.0583
mulr-mmll	0.194308	-0.0585276	0.432953	0.05825
mphr-mull	0.198407	-0.0155426	0.403476	0.05797
chl-phnl	0.19674	-0.00145134	0.384583	0.05742
li-zyr	0.164653	-0.0401512	0.358002	0.0563
exr-mgo	0.190152	-0.0108043	0.3812	0.05616
psl-gol	0.191176	-0.0250667	0.396495	0.05594
chl-dpc	0.199269	0.00360363	0.384629	0.05473
sball-mulr	0.195186	-0.0127386	0.384912	0.05394
mulr-msbal	0.200516	-0.00662404	0.392208	0.05346
sn-mulr	0.203684	-0.0238788	0.413905	0.05319
prn-phnl	-0.206623	-0.433801	0.0116123	0.05261
prn-mphl	-0.207521	-0.419025	-0.00174856	0.05202
mex-mps	0.205064	0.00247014	0.395715	0.05131
pg-mllr	-0.204081	-0.424522	0.0151432	0.05058
all-sball	0.199996	-0.0374529	0.42758	0.04972
men-mpi	0.202877	0.00758718	0.393313	0.04961
all-msbal	0.202635	0.00921226	0.387843	0.04859
mphl-mllr	0.201426	-0.0431188	0.433116	0.04785
psl-mzy	0.217798	0.0190923	0.41263	0.04771
exr-mzy	0.200699	0.000333232	0.393517	0.04764
mch-msbal	0.209148	0.00973406	0.393842	0.04683
li-pg	-0.217657	-0.428132	-0.0115561	0.04651
ls-mlll	0.210939	-0.0427939	0.451841	0.04584
mps-mzy	0.200242	0.00474274	0.392713	0.04544
mzy-msbal	0.177625	-0.0178681	0.366374	0.04508
mlll-mcph	0.213392	-0.0308854	0.444052	0.04341
exl-mgo	0.203446	0.00246744	0.39718	0.04201
psr-mgo	0.210892	0.0212251	0.391784	0.04014
psr-pir	0.209788	-0.0192547	0.427661	0.03988
pir-prn	-0.218669	-0.43102	-0.0213725	0.03975
chl-mphn	0.219361	0.0267028	0.401764	0.03875
chl-phnr	0.217228	0.0198106	0.404285	0.03834
mps-mgo	0.210168	0.012326	0.400828	0.03749
zyr-mch	0.193518	-0.00408287	0.385131	0.03452
sball-mzy	0.191792	-0.00175416	0.378257	0.03434
gn-zyr	0.189578	-0.0133228	0.377231	0.03392
chl-mphr	0.226166	0.030231	0.41165	0.03367
prn-mphn	-0.227232	-0.451396	-0.0128696	0.03355
all-mllr	0.224576	0.00971617	0.428304	0.03275
zyr-msbal	0.203908	0.00572136	0.395303	0.03249
mphl-msbal	-0.248898	-0.487396	-0.0214613	0.03245
zyr-mgo	0.164824	-0.0580393	0.37743	0.03226
mull-mzy	0.202222	0.00444276	0.387964	0.03142
psl-mgo	0.215612	0.0115279	0.410485	0.03114
pg-mmll	-0.236863	-0.451062	-0.0234398	0.03098
prn-phnr	-0.233552	-0.460063	-0.0161866	0.02919
zyr-mlll	0.207163	0.0106441	0.393575	0.02863
prn-mex	-0.239112	-0.451697	-0.0413108	0.02806
sball-mch	0.231236	0.0351837	0.413241	0.02742
mphr-mlll	0.242587	0.0339876	0.440296	0.02544
psr-prn	-0.246181	-0.462491	-0.0424969	0.02471
zyr-sbalr	0.216159	0.0194633	0.408016	0.02412
gn-zyl	0.229199	0.0426026	0.402051	0.02381
mphl-mulr	0.248023	0.0340936	0.448971	0.02348
cphr-mlll	0.250241	0.00886785	0.479625	0.02192
gor-mzy	0.186027	-0.00962538	0.372378	0.02165
li-mzy	0.216334	0.0232473	0.395182	0.02105
zyr-mmll	0.221719	0.0256307	0.408987	0.02058
pg-zyl	0.247365	0.0598048	0.424513	0.01996
pg-zyr	0.234585	0.0362667	0.419644	0.01667
chr-zyr	0.225211	0.0247392	0.418973	0.01647
chr-mzy	0.231844	0.0350025	0.417819	0.016
zyr-mllr	0.240921	0.0413254	0.432126	0.01421
mllr-mzy	0.247133	0.0545509	0.42705	0.01202
dpc-mmph	-0.286089	-0.528279	-0.00755957	0.01172
mzy-mmll	0.247	0.0589408	0.42398	0.01131
mlll-mzy	0.245792	0.0590239	0.420696	0.01071
mch-mzy	0.247175	0.0534475	0.431151	0.01036
chl-mzy	0.251262	0.0601053	0.431097	0.00903
gn-mzy	0.258348	0.0651005	0.432461	0.0078
exr-prn	-0.303917	-0.517117	-0.09751	0.00731
all-mulr	0.316673	0.125926	0.489001	0.00544
gol-mzy	0.270064	0.0657063	0.4639	0.0046
pg-mzy	0.307279	0.122882	0.478293	0.0033
zyr-gor	0.244633	0.0308278	0.450556	0.00293
zyl-mgo	0.311749	0.100472	0.510022	0.00157
mzy-mgo	0.355186	0.152225	0.548663	0.00018
zyl-gol	0.388562	0.173037	0.592814	0.00013

## Sheet: e²
Trait	rMZ	e²=1-rMZ	95% CI [min,	max]	p-value
sn-mphn	0.0676799	0.93232	0.823229	1.04458	0.1295
sn-phnr	0.0863838	0.913616	0.770489	1.05762	0.08045
sn-phnl	0.125754	0.874246	0.754933	0.994098	0.02151
g-n	0.145983	0.854017	0.727421	0.993035	0.00757
pg-gn	0.213713	0.786287	0.665151	0.916272	0.00014
mal-msbal	0.219311	0.780689	0.678572	0.891871	4e-05
all-sball	0.262686	0.737314	0.620777	0.863563	0
mphl-dpc	0.282053	0.717947	0.603592	0.846652	0
alr-sbalr	0.286169	0.713831	0.597611	0.841724	0
exr-zyr	0.287153	0.712847	0.599307	0.83818	0
ls-cphr	0.28963	0.71037	0.595756	0.836258	0
exl-zyl	0.290444	0.709556	0.602158	0.83143	0
cphl-mmul	0.294814	0.705186	0.608448	0.810474	0
ls-mcph	0.310238	0.689762	0.57914	0.816422	0
mphr-dpc	0.328633	0.671367	0.57257	0.784899	0
mphl-mphr	0.332133	0.667867	0.564723	0.78565	0
mphl-mmph	0.332133	0.667867	0.564723	0.78565	0
mphr-mmph	0.332133	0.667867	0.564723	0.78565	0
cphl-cphr	0.333101	0.666899	0.562356	0.78323	0
cphl-mcph	0.333101	0.666899	0.562356	0.78323	0
cphr-mcph	0.333101	0.666899	0.562356	0.78323	0
phnl-phnr	0.335634	0.664366	0.546595	0.797104	0
phnl-mphn	0.335634	0.664366	0.546595	0.797104	0
phnr-mphn	0.335634	0.664366	0.546595	0.797104	0
psr-zyr	0.341782	0.658218	0.549495	0.782382	0
zyl-gol	0.345257	0.654743	0.555058	0.765198	0
pir-zyr	0.346239	0.653761	0.557656	0.763103	0
ls-cphl	0.35548	0.64452	0.544313	0.75873	0
zyr-gor	0.35651	0.64349	0.544183	0.756926	0
sball-phnl	0.372306	0.627694	0.539394	0.724915	0
dpc-mmph	0.377962	0.622038	0.493385	0.769656	0
sn-msbal	0.38103	0.61897	0.522521	0.725565	0
enr-zyr	0.384178	0.615822	0.519385	0.727245	0
sn-dpc	0.391009	0.608991	0.508751	0.721486	0
pil-zyl	0.392179	0.607821	0.519849	0.709683	0
cphr-mulr	0.39274	0.60726	0.522727	0.700576	0
psl-zyl	0.395236	0.604764	0.511209	0.715097	0
sbalr-phnr	0.39679	0.60321	0.518446	0.69701	0
mex-mzy	0.396852	0.603148	0.511906	0.704492	0
sn-mphr	0.400299	0.599701	0.505021	0.704337	0
exr-psr	0.405168	0.594832	0.491001	0.711005	0
mzy-mgo	0.412264	0.587736	0.496728	0.691706	0
enr-pir	0.415186	0.584814	0.482155	0.704031	0
sn-mphl	0.416998	0.583002	0.48189	0.699035	0
sn-mmph	0.41765	0.58235	0.488657	0.688044	0
enl-zyl	0.41837	0.58163	0.491639	0.686672	0
cphl-mull	0.425013	0.574987	0.489655	0.6696	0
chl-mlll	0.430457	0.569543	0.474594	0.676327	0
mcph-mmul	0.432759	0.567241	0.471819	0.671641	0
alr-zyr	0.432795	0.567205	0.482253	0.666534	0
n-mpi	0.440102	0.559898	0.470682	0.659429	0
enl-pil	0.444519	0.555481	0.462849	0.660938	0
psr-pir	0.446246	0.553754	0.459911	0.661547	0
zyr-mal	0.4504	0.5496	0.467505	0.644602	0
prn-zyr	0.451381	0.548619	0.463712	0.647227	0
cphr-mmul	0.452005	0.547995	0.458707	0.64977	0
ls-mmul	0.453431	0.546569	0.461641	0.642644	0
zyr-sbalr	0.454033	0.545967	0.461333	0.645564	0
sn-zyr	0.45419	0.54581	0.463928	0.641108	0
ls-mulr	0.456296	0.543704	0.459058	0.64016	0
exr-pir	0.459637	0.540363	0.438425	0.655428	0
cphl-mulr	0.461786	0.538214	0.455069	0.634266	0
chr-zyr	0.462114	0.537886	0.452098	0.635769	0
mulr-mcph	0.464356	0.535644	0.450454	0.632894	0
g-mps	0.465223	0.534777	0.437006	0.643745	0
mphr-mulr	0.465246	0.534754	0.456049	0.622422	0
zyr-msbal	0.465854	0.534146	0.454966	0.627503	0
g-enr	0.467013	0.532987	0.440317	0.640582	0
chl-mull	0.46752	0.53248	0.448403	0.629049	0
zyl-mex	0.47004	0.52996	0.443847	0.632951	0
exl-gol	0.472541	0.527459	0.432772	0.638734	0
zyr-mps	0.473515	0.526485	0.430185	0.642278	0
chr-mllr	0.474118	0.525882	0.439045	0.626996	0
men-mps	0.477343	0.522657	0.427548	0.631544	0
mps-mzy	0.478646	0.521354	0.438713	0.619494	0
sn-sbalr	0.479152	0.520848	0.441036	0.612017	0
zyr-mpi	0.479989	0.520011	0.431227	0.625227	0
men-mpi	0.482758	0.517242	0.432253	0.6155	0
g-zyr	0.483802	0.516198	0.429838	0.616248	0
all-zyl	0.483955	0.516045	0.429492	0.617814	0
phnl-mphr	0.485505	0.514495	0.428736	0.615327	0
zyr-phnr	0.485814	0.514186	0.434399	0.60824	0
zyr-mulr	0.485947	0.514053	0.428206	0.613159	0
zyr-phnl	0.486789	0.513211	0.436989	0.602587	0
n-zyr	0.486898	0.513102	0.429566	0.610396	0
enl-mzy	0.487377	0.512623	0.426912	0.611512	0
zyr-mphn	0.489167	0.510833	0.43315	0.602138	0
zyr-men	0.489398	0.510602	0.419736	0.618658	0
zyl-mpi	0.489621	0.510379	0.42842	0.608326	0
men-mzy	0.489713	0.510287	0.429249	0.602983	0
zyr-mphr	0.490391	0.509609	0.427112	0.605561	0
alr-mgo	0.490667	0.509333	0.414546	0.621275	0
sn-zyl	0.491582	0.508418	0.423584	0.607098	0
zyr-dpc	0.492009	0.507991	0.427362	0.601898	0
g-mpi	0.492447	0.507553	0.418088	0.612658	0
zyr-mex	0.493402	0.506598	0.410032	0.619898	0
li-mllr	0.493722	0.506278	0.422039	0.605941	0
enl-mps	0.494172	0.505828	0.417998	0.610529	0
zyl-mal	0.494994	0.505006	0.422178	0.601743	0
all-mgo	0.495117	0.504883	0.40922	0.618581	0
mal-mgo	0.497078	0.502922	0.406285	0.617677	0
zyr-mmph	0.497336	0.502664	0.422763	0.595996	0
chl-zyl	0.497967	0.502033	0.41475	0.604164	0
zyl-men	0.497994	0.502006	0.419108	0.602194	0
mpi-mzy	0.499056	0.500944	0.425095	0.587958	0
n-enr	0.499321	0.500679	0.414953	0.600266	0
g-men	0.499745	0.500255	0.409009	0.605877	0
chr-gor	0.499819	0.500181	0.413523	0.602518	0
zyr-mphl	0.500632	0.499368	0.422144	0.589294	0
zyl-mps	0.501432	0.498568	0.414718	0.599359	0
zyl-phnl	0.501762	0.498238	0.417907	0.591327	0
sn-sball	0.502126	0.497874	0.419714	0.586551	0
psl-pil	0.502847	0.497153	0.410939	0.598749	0
chr-mulr	0.5045	0.4955	0.41143	0.594511	0
mch-mgo	0.505483	0.494517	0.404916	0.599265	0
zyr-sball	0.505528	0.494472	0.418955	0.581238	0
enr-psr	0.506549	0.493451	0.40545	0.596266	0
zyr-mllr	0.507023	0.492977	0.412266	0.586405	0
mulr-mmph	0.507699	0.492301	0.414914	0.580583	0
all-mzy	0.508168	0.491832	0.40814	0.591178	0
enr-mzy	0.508284	0.491716	0.410446	0.585168	0
zyl-mphn	0.508434	0.491566	0.411079	0.585358	0
cphr-zyr	0.509349	0.490651	0.408538	0.586175	0
zyl-phnr	0.509759	0.490241	0.409338	0.584472	0
zyl-sball	0.509983	0.490017	0.406013	0.58906	0
zyl-msbal	0.510812	0.489188	0.406737	0.585718	0
chl-gol	0.510908	0.489092	0.395272	0.601627	0
all-zyr	0.511242	0.488758	0.409304	0.581613	0
zyl-mgo	0.511917	0.488083	0.4035	0.585072	0
exr-gor	0.512193	0.487807	0.402622	0.588793	0
dpc-mulr	0.512375	0.487625	0.413585	0.572451	0
phnr-mphl	0.51273	0.48727	0.397101	0.592115	0
exl-pil	0.512926	0.487074	0.404164	0.582412	0
mphl-mull	0.513393	0.486607	0.40021	0.586178	0
zyl-mull	0.513769	0.486231	0.405703	0.580596	0
zyl-mphl	0.513978	0.486022	0.403126	0.582256	0
cphl-mllr	0.515556	0.484444	0.400771	0.581154	0
mphl-mulr	0.515613	0.484387	0.408663	0.574065	0
li-pg	0.515768	0.484232	0.406176	0.574764	0
sn-mulr	0.516831	0.483169	0.3996	0.57727	0
psl-mzy	0.516841	0.483159	0.397264	0.586561	0
zyl-dpc	0.516895	0.483105	0.401411	0.577943	0
chr-mgo	0.517519	0.482481	0.399032	0.580721	0
zyl-mmph	0.517735	0.482265	0.400117	0.577703	0
cphl-mphr	0.517894	0.482106	0.403911	0.572626	0
n-all	0.51842	0.48158	0.402833	0.573001	0
zyl-mphr	0.518775	0.481225	0.399874	0.575446	0
mps-mpi	0.518917	0.481083	0.397786	0.578976	0
chl-mgo	0.519452	0.480548	0.392777	0.584206	0
zyl-sbalr	0.521873	0.478127	0.399147	0.569711	0
zyr-mcph	0.521876	0.478124	0.399093	0.570118	0
enl-psl	0.522953	0.477047	0.39118	0.578144	0
mex-mps	0.52325	0.47675	0.394664	0.569213	0
sball-mphn	0.523519	0.476481	0.39524	0.56914	0
g-enl	0.523701	0.476299	0.392757	0.57661	0
phnr-mgo	0.52426	0.47574	0.386659	0.580028	0
ls-mull	0.524895	0.475105	0.396365	0.565315	0
enl-mpi	0.525268	0.474732	0.388654	0.579798	0
alr-gor	0.525518	0.474482	0.382087	0.582545	0
sbalr-mal	0.525528	0.474472	0.383397	0.579865	0
cphr-mphl	0.526337	0.473663	0.39588	0.562124	0
pir-mzy	0.526469	0.473531	0.397976	0.561677	0
n-mal	0.526511	0.473489	0.393025	0.566885	0
phnl-msbal	0.526674	0.473326	0.386003	0.579783	0
zyr-mch	0.526865	0.473135	0.397351	0.561507	0
pil-gol	0.527435	0.472565	0.385258	0.576746	0
n-alr	0.527589	0.472411	0.391898	0.564579	0
sn-mgo	0.527713	0.472287	0.387525	0.573197	0
enr-exr	0.527934	0.472066	0.387257	0.570039	0
n-zyl	0.528124	0.471876	0.397553	0.55993	0
cphl-chl	0.528232	0.471768	0.395523	0.5605	0
cphl-zyr	0.528255	0.471745	0.395908	0.560808	0
psr-mzy	0.529015	0.470985	0.390653	0.568119	0
g-zyl	0.529168	0.470832	0.396465	0.558866	0
ls-zyr	0.529615	0.470385	0.391866	0.562434	0
psl-gol	0.529651	0.470349	0.380318	0.578045	0
mex-mgo	0.530691	0.469309	0.38577	0.569493	0
cphl-zyl	0.530783	0.469217	0.388572	0.563265	0
sball-mgo	0.531205	0.468795	0.383541	0.569951	0
sbalr-mphn	0.532493	0.467507	0.391775	0.554526	0
enr-mps	0.533114	0.466886	0.379979	0.571169	0
prn-zyl	0.533847	0.466153	0.388378	0.557742	0
exl-mzy	0.534065	0.465935	0.375533	0.572136	0
phnr-msbal	0.534325	0.465675	0.36735	0.587109	0
alr-mzy	0.534584	0.465416	0.382879	0.563353	0
zyr-mmul	0.535791	0.464209	0.387133	0.554161	0
li-mlll	0.536022	0.463978	0.384864	0.557864	0
prn-sn	0.536114	0.463886	0.385162	0.557079	0
n-enl	0.536271	0.463729	0.378395	0.563963	0
zyl-mlll	0.537059	0.462941	0.38172	0.557667	0
pg-mllr	0.537523	0.462477	0.383968	0.552931	0
mex-mpi	0.537855	0.462145	0.377226	0.561138	0
mal-mzy	0.537999	0.462001	0.380426	0.559433	0
mull-mcph	0.538565	0.461435	0.381463	0.553467	0
pil-mzy	0.538986	0.461014	0.383419	0.552018	0
exl-mgo	0.539941	0.460059	0.379048	0.556588	0
chl-mzy	0.540175	0.459825	0.382032	0.550729	0
alr-zyl	0.54022	0.45978	0.381966	0.551811	0
mch-mzy	0.540377	0.459623	0.381773	0.550722	0
sball-mzy	0.540799	0.459201	0.379659	0.553989	0
pg-mlll	0.540886	0.459114	0.383718	0.546227	0
zyl-mcph	0.541349	0.458651	0.379015	0.551496	0
exr-mzy	0.541767	0.458233	0.380902	0.551223	0
ls-zyl	0.541817	0.458183	0.378476	0.55176	0
sbalr-mgo	0.542018	0.457982	0.371735	0.562221	0
exl-psl	0.543133	0.456867	0.379954	0.545445	0
mphn-mgo	0.543384	0.456616	0.372174	0.556134	0
msbal-mgo	0.543757	0.456243	0.370803	0.558926	0
enl-mgo	0.545118	0.454882	0.372629	0.552753	0
mllr-gor	0.545195	0.454805	0.373082	0.550872	0
chl-pg	0.54664	0.45336	0.372839	0.550033	0
cphr-zyl	0.547043	0.452957	0.374375	0.544524	0
pil-mgo	0.548024	0.451976	0.370676	0.549169	0
pg-mmll	0.548695	0.451305	0.376317	0.537587	0
cphr-mull	0.548727	0.451273	0.376481	0.539722	0
mllr-mcph	0.550196	0.449804	0.363971	0.546623	0
zyr-mgo	0.550527	0.449473	0.370795	0.542244	0
sn-mzy	0.550775	0.449225	0.367091	0.547493	0
dpc-mull	0.550868	0.449132	0.368961	0.544161	0
mull-mmph	0.551446	0.448554	0.369569	0.541841	0
sn-mch	0.552367	0.447633	0.358043	0.552221	0
mphr-mull	0.55267	0.44733	0.370775	0.538447	0
zyl-mmul	0.552801	0.447199	0.370388	0.537151	0
mpi-mgo	0.553349	0.446651	0.365156	0.544707	0
mmll-mgo	0.553753	0.446247	0.363382	0.542981	0
men-mgo	0.553842	0.446158	0.364007	0.544687	0
phnl-mgo	0.553982	0.446018	0.365156	0.541621	0
pg-mch	0.555256	0.444744	0.364258	0.539096	0
phnr-mulr	0.555769	0.444231	0.366772	0.531743	0
ls-chl	0.555933	0.444067	0.369446	0.531609	0
ls-mllr	0.556162	0.443838	0.361277	0.536364	0
phnl-dpc	0.55625	0.44375	0.367284	0.533383	0
li-mmll	0.556376	0.443624	0.361927	0.544459	0
g-mzy	0.556562	0.443438	0.369165	0.530995	0
n-sball	0.556626	0.443374	0.366779	0.533585	0
chl-mcph	0.556965	0.443035	0.368574	0.529618	0
mlll-gol	0.557222	0.442778	0.359086	0.54152	0
n-msbal	0.557375	0.442625	0.366734	0.531809	0
zyl-mch	0.558165	0.441835	0.362431	0.536102	0
sn-chr	0.5585	0.4415	0.354411	0.541414	0
n-sn	0.559006	0.440994	0.368951	0.52423	0
mllr-mgo	0.559171	0.440829	0.358234	0.537719	0
chr-mzy	0.559225	0.440775	0.364865	0.52993	0
chr-pg	0.559404	0.440596	0.356791	0.539362	0
n-men	0.559406	0.440594	0.364021	0.528218	0
all-gol	0.559572	0.440428	0.351576	0.549631	0
psl-mgo	0.559683	0.440317	0.35754	0.540498	0
mphl-mzy	0.559959	0.440041	0.360937	0.534521	0
g-mex	0.55999	0.44001	0.359947	0.534961	0
zyr-mmll	0.560034	0.439966	0.367957	0.524681	0
dpc-mzy	0.560703	0.439297	0.35942	0.534325	0
dpc-mgo	0.560956	0.439044	0.359779	0.531829	0
chl-phnl	0.561365	0.438635	0.361998	0.527888	0
mlll-mgo	0.561622	0.438378	0.355487	0.534497	0
n-phnl	0.562	0.438	0.364021	0.522755	0
mphr-mgo	0.562304	0.437696	0.357623	0.531772	0
mphl-mgo	0.562439	0.437561	0.35764	0.531016	0
cphr-chl	0.562531	0.437469	0.363827	0.523842	0
mull-mzy	0.562708	0.437292	0.362531	0.524352	0
mmph-mgo	0.562839	0.437161	0.357108	0.531061	0
mulr-gor	0.563057	0.436943	0.356138	0.533623	0
chl-sball	0.563177	0.436823	0.359423	0.529098	0
mphl-mllr	0.563234	0.436766	0.357429	0.528121	0
n-mphn	0.563834	0.436166	0.362144	0.521076	0
g-pir	0.563869	0.436131	0.36018	0.528223	0
mzy-mmph	0.564427	0.435573	0.356169	0.530849	0
sn-mull	0.56493	0.43507	0.353311	0.531996	0
mzy-msbal	0.565051	0.434949	0.354696	0.531264	0
chr-phnr	0.565133	0.434867	0.352579	0.530132	0
mps-mgo	0.565341	0.434659	0.35256	0.535045	0
cphr-mllr	0.565402	0.434598	0.348357	0.530033	0
enl-exl	0.565712	0.434288	0.356788	0.52692	0
mphr-mzy	0.565931	0.434069	0.354203	0.529874	0
n-phnr	0.566139	0.433861	0.359443	0.519555	0
enr-mpi	0.567218	0.432782	0.355923	0.525324	0
chl-mphl	0.567264	0.432736	0.362219	0.515481	0
sn-mmul	0.567506	0.432494	0.353224	0.526885	0
sbalr-mzy	0.567624	0.432376	0.350602	0.530934	0
enr-mgo	0.568094	0.431906	0.351441	0.527993	0
sbalr-mphr	0.568266	0.431734	0.352307	0.525092	0
zyl-mmll	0.568278	0.431722	0.355615	0.521589	0
sn-chl	0.569235	0.430765	0.35299	0.521982	0
g-alr	0.569349	0.430651	0.356902	0.51682	0
gn-gol	0.569506	0.430494	0.354527	0.521216	0
cphr-mlll	0.569521	0.430479	0.351145	0.524868	0
n-sbalr	0.569835	0.430165	0.355593	0.517452	0
phnr-gor	0.570878	0.429122	0.341216	0.532782	0
chr-sbalr	0.571018	0.428982	0.352126	0.519127	0
chl-dpc	0.57263	0.42737	0.355689	0.511789	0
mulr-mmll	0.572841	0.427159	0.347876	0.520117	0
n-mzy	0.573332	0.426668	0.353647	0.510327	0
mzy-mmul	0.57351	0.42649	0.349844	0.516362	0
msbal-mphn	0.573612	0.426388	0.337857	0.53374	0
pir-gor	0.574532	0.425468	0.346263	0.520963	0
chl-mphr	0.574586	0.425414	0.352847	0.511282	0
gol-mzy	0.574725	0.425275	0.348612	0.514713	0
g-all	0.574809	0.425191	0.35277	0.510133	0
mull-mmll	0.575138	0.424862	0.339822	0.524439	0
mllr-mmul	0.575281	0.424719	0.34704	0.515765	0
dpc-mllr	0.575647	0.424353	0.346242	0.511563	0
li-chl	0.576252	0.423748	0.356191	0.502666	0
alr-chr	0.576509	0.423491	0.348436	0.511035	0
chl-mmll	0.57655	0.42345	0.356464	0.50115	0
n-mgo	0.576598	0.423402	0.346292	0.517158	0
gn-gor	0.576933	0.423067	0.345147	0.516973	0
cphl-mzy	0.577238	0.422762	0.347859	0.511461	0
mull-mgo	0.577556	0.422444	0.340726	0.519022	0
g-mal	0.578161	0.421839	0.3494	0.507605	0
dpc-mphn	0.578193	0.421807	0.346112	0.51375	0
sball-mal	0.578324	0.421676	0.340814	0.518324	0
chl-mmul	0.57838	0.42162	0.354435	0.50102	0
n-pil	0.578605	0.421395	0.340131	0.520912	0
prn-mgo	0.578836	0.421164	0.342187	0.515395	0
psr-gor	0.578847	0.421153	0.342292	0.518018	0
chl-mmph	0.57914	0.42086	0.350844	0.503529	0
phnl-mphl	0.57954	0.42046	0.352013	0.502153	0
mcph-mzy	0.579915	0.420085	0.3442	0.510186	0
enl-gol	0.580869	0.419131	0.337472	0.516956	0
cphr-mzy	0.581311	0.418689	0.341646	0.510401	0
mmul-mgo	0.582105	0.417895	0.338426	0.512125	0
phnl-mzy	0.582262	0.417738	0.343721	0.505873	0
alr-phnr	0.582707	0.417293	0.352532	0.493169	0
mull-gol	0.583781	0.416219	0.333532	0.516811	0
ls-mzy	0.583791	0.416209	0.340942	0.505635	0
sball-phnr	0.584305	0.415695	0.337315	0.50905	0
phnl-mmph	0.584359	0.415641	0.348744	0.494781	0
sbalr-phnl	0.584987	0.415013	0.337451	0.506597	0
li-zyr	0.58519	0.41481	0.344695	0.497938	0
mllr-mmph	0.585255	0.414745	0.334761	0.504497	0
mulr-mzy	0.586008	0.413992	0.337025	0.505417	0
enl-mex	0.586391	0.413609	0.338132	0.508943	0
exr-mgo	0.586435	0.413565	0.337733	0.504943	0
cphl-mmll	0.586885	0.413115	0.328347	0.507781	0
sbalr-gor	0.587401	0.412599	0.328166	0.512563	0
gor-mal	0.58741	0.41259	0.326678	0.515349	0
zyr-mull	0.587496	0.412504	0.343523	0.494055	0
sn-mllr	0.588352	0.411648	0.330478	0.504139	0
phnl-mull	0.588797	0.411203	0.334248	0.502914	0
enr-zyl	0.588812	0.411188	0.33819	0.501623	0
cphr-chr	0.588873	0.411127	0.342141	0.492272	0
mphr-mphn	0.588991	0.411009	0.342025	0.493421	0
mulr-mphn	0.589057	0.410943	0.338914	0.492522	0
li-mgo	0.589092	0.410908	0.331845	0.503559	0
li-zyl	0.589785	0.410215	0.334899	0.499868	0
n-prn	0.590186	0.409814	0.340544	0.491305	0
mulr-mgo	0.590316	0.409684	0.33351	0.500502	0
phnr-mzy	0.590348	0.409652	0.331454	0.504592	0
mphl-mmul	0.590369	0.409631	0.336054	0.499157	0
g-pil	0.590408	0.409592	0.335354	0.500007	0
mzy-mphn	0.59116	0.40884	0.333217	0.49983	0
all-phnl	0.591215	0.408785	0.342997	0.484687	0
pir-mgo	0.59125	0.40875	0.333248	0.499836	0
li-gn	0.591796	0.408204	0.336268	0.493342	0
enl-zyr	0.592049	0.407951	0.329495	0.50429	0
chl-mphn	0.59228	0.40772	0.335986	0.491924	0
gn-mgo	0.592517	0.407483	0.335445	0.493419	0
sn-gor	0.592725	0.407275	0.325382	0.505326	0
pg-zyr	0.592911	0.407089	0.335784	0.491	0
n-pir	0.593194	0.406806	0.336034	0.492249	0
mch-mmul	0.59327	0.40673	0.31965	0.511525	0
gor-mzy	0.593316	0.406684	0.337255	0.489618	0
mphl-mphn	0.593768	0.406232	0.336722	0.491165	0
pg-zyl	0.593825	0.406175	0.331683	0.49493	0
chr-mphr	0.594203	0.405797	0.330942	0.493085	0
prn-gor	0.594622	0.405378	0.323243	0.504286	0
phnl-mch	0.594883	0.405117	0.32781	0.496495	0
mphr-mllr	0.595998	0.404002	0.326042	0.491551	0
g-mgo	0.596248	0.403752	0.327821	0.497236	0
psr-mgo	0.596743	0.403257	0.327876	0.495579	0
alr-mphr	0.597338	0.402662	0.327287	0.493827	0
cphl-mgo	0.597472	0.402528	0.324211	0.496448	0
li-mulr	0.597873	0.402127	0.328261	0.490625	0
zyl-mulr	0.597994	0.402006	0.329926	0.487445	0
mphr-gor	0.59863	0.40137	0.318956	0.499744	0
gol-mal	0.598846	0.401154	0.318138	0.501559	0
mlll-mllr	0.599106	0.400894	0.332748	0.483786	0
mlll-mmll	0.599106	0.400894	0.332748	0.483786	0
mllr-mmll	0.599106	0.400894	0.332748	0.483786	0
alr-mch	0.599274	0.400726	0.326777	0.487736	0
g-phnl	0.600109	0.399891	0.331228	0.480252	0
ls-mlll	0.600153	0.399847	0.316734	0.49645	0
zyl-mllr	0.600231	0.399769	0.328547	0.484696	0
g-sn	0.600418	0.399582	0.332943	0.477814	0
gor-mch	0.600853	0.399147	0.32201	0.493342	0
g-psl	0.600983	0.399017	0.32472	0.488156	0
mcph-mgo	0.601012	0.398988	0.321139	0.49285	0
n-dpc	0.601014	0.398986	0.336556	0.471528	0
g-mphn	0.60134	0.39866	0.329857	0.47922	0
enr-gor	0.601876	0.398124	0.321029	0.491678	0
pg-gol	0.602059	0.397941	0.324838	0.485298	0
cphr-mgo	0.602298	0.397702	0.320442	0.490856	0
mphr-mmul	0.602479	0.397521	0.330601	0.479937	0
g-phnr	0.602691	0.397309	0.328073	0.478307	0
n-mphl	0.602969	0.397031	0.33536	0.468964	0
phnr-mch	0.603058	0.396942	0.32149	0.486187	0
mch-mphn	0.603547	0.396453	0.320456	0.486267	0
chl-phnr	0.603646	0.396354	0.325121	0.481608	0
cphl-chr	0.60369	0.39631	0.327469	0.476459	0
mulr-mch	0.6038	0.3962	0.326662	0.47958	0
gor-mphn	0.603899	0.396101	0.314128	0.493791	0
sn-mmll	0.603936	0.396064	0.322287	0.481715	0
n-mmph	0.604247	0.395753	0.334495	0.466948	0
sn-gol	0.604265	0.395735	0.319661	0.488056	0
sbalr-dpc	0.604339	0.395661	0.325557	0.479587	0
mull-mllr	0.60466	0.39534	0.325209	0.479018	0
gol-mch	0.604712	0.395288	0.316391	0.492486	0
n-mphr	0.604867	0.395133	0.334043	0.46626	0
phnr-mphr	0.605309	0.394691	0.322872	0.481474	0
ls-mgo	0.605329	0.394671	0.318055	0.486956	0
gol-mmll	0.605475	0.394525	0.316642	0.488141	0
prn-mzy	0.606565	0.393435	0.321925	0.48083	0
g-sball	0.607039	0.392961	0.323025	0.475798	0
g-msbal	0.60709	0.39291	0.324256	0.474648	0
cphr-mmll	0.607193	0.392807	0.31108	0.484589	0
chr-mphn	0.607233	0.392767	0.315772	0.482724	0
g-prn	0.607343	0.392657	0.32516	0.473967	0
sbalr-mmph	0.607689	0.392311	0.321859	0.475322	0
gor-mmll	0.607714	0.392286	0.316174	0.483301	0
phnr-mmph	0.608031	0.391969	0.324487	0.475036	0
mphr-mlll	0.608064	0.391936	0.319712	0.477779	0
ls-chr	0.608561	0.391439	0.323254	0.471563	0
li-gor	0.608693	0.391307	0.317334	0.47981	0
phnr-dpc	0.60896	0.39104	0.325064	0.471678	0
mphn-mmph	0.609311	0.390689	0.322832	0.472016	0
phnl-mulr	0.609703	0.390297	0.322675	0.469513	0
mmph-mmul	0.609836	0.390164	0.321526	0.473493	0
pg-gor	0.609881	0.390119	0.318105	0.477234	0
mulr-mllr	0.610074	0.389926	0.313621	0.477649	0
sball-mphl	0.610536	0.389464	0.310903	0.482309	0
mzy-mmll	0.610583	0.389417	0.320039	0.471637	0
mphl-mmll	0.610666	0.389334	0.316866	0.470919	0
enr-mex	0.611014	0.388986	0.315441	0.481367	0
dpc-gor	0.611081	0.388919	0.308866	0.484491	0
pg-mgo	0.61112	0.38888	0.315761	0.476091	0
dpc-mmul	0.611393	0.388607	0.322664	0.467549	0
g-sbalr	0.611445	0.388555	0.320638	0.469052	0
alr-mllr	0.611778	0.388222	0.329302	0.45662	0
phnl-gol	0.612127	0.387873	0.311515	0.481127	0
mlll-mzy	0.612446	0.387554	0.318368	0.468919	0
mull-mphn	0.61248	0.38752	0.315406	0.474106	0
g-psr	0.612527	0.387473	0.313165	0.477315	0
phnr-gol	0.612825	0.387175	0.313022	0.477336	0
chr-mcph	0.612949	0.387051	0.317641	0.468728	0
li-gol	0.613373	0.386627	0.309974	0.479192	0
all-chl	0.613387	0.386613	0.320127	0.46771	0
mlll-mcph	0.61353	0.38647	0.303371	0.483745	0
chl-zyr	0.614131	0.385869	0.317675	0.467574	0
prn-mllr	0.614659	0.385341	0.315816	0.465908	0
chl-msbal	0.614895	0.385105	0.315003	0.470411	0
psl-zyr	0.615112	0.384888	0.309167	0.479034	0
mllr-mzy	0.615438	0.384562	0.316029	0.466319	0
mphl-mch	0.615723	0.384277	0.313265	0.468456	0
men-mex	0.616069	0.383931	0.309451	0.473001	0
mllr-mch	0.616324	0.383676	0.31753	0.462455	0
sball-gol	0.616519	0.383481	0.308698	0.475858	0
chl-mllr	0.616669	0.383331	0.322827	0.453631	0
cphl-mch	0.616694	0.383306	0.302417	0.481875	0
zyr-mlll	0.616713	0.383287	0.317431	0.461825	0
dpc-mmll	0.616862	0.383138	0.313923	0.460792	0
dpc-mch	0.616994	0.383006	0.310823	0.468772	0
gor-mmph	0.617012	0.382988	0.303809	0.477551	0
gol-mphn	0.617299	0.382701	0.308149	0.473664	0
cphr-gor	0.61731	0.38269	0.304422	0.477311	0
mch-mmll	0.617354	0.382646	0.306316	0.474167	0
chr-mmph	0.617452	0.382548	0.311348	0.46601	0
mull-mlll	0.618314	0.381686	0.30334	0.468667	0
gol-gor	0.618481	0.381519	0.302308	0.476992	0
gol-mgo	0.618481	0.381519	0.302308	0.476992	0
gor-mgo	0.618481	0.381519	0.302308	0.476992	0
chr-dpc	0.618797	0.381203	0.310447	0.464125	0
cphl-dpc	0.61894	0.38106	0.312408	0.460465	0
phnr-mull	0.619162	0.380838	0.310737	0.465857	0
chr-mphl	0.619424	0.380576	0.312601	0.460858	0
ls-mphl	0.619449	0.380551	0.312607	0.461828	0
mch-msbal	0.619552	0.380448	0.307617	0.468541	0
sn-mlll	0.620497	0.379503	0.307342	0.463209	0
pir-zyl	0.620591	0.379409	0.31098	0.464727	0
gor-mmul	0.620968	0.379032	0.302884	0.471723	0
cphr-mch	0.620971	0.379029	0.30347	0.472281	0
chl-gn	0.621316	0.378684	0.313877	0.456025	0
mphr-mch	0.621343	0.378657	0.309871	0.460478	0
mphr-mmll	0.621558	0.378442	0.310694	0.455377	0
mulr-mlll	0.621681	0.378319	0.308936	0.459467	0
cphl-gol	0.62229	0.37771	0.30143	0.47155	0
mch-mmph	0.622347	0.377653	0.307596	0.460963	0
phnr-mllr	0.622503	0.377497	0.30444	0.461434	0
prn-gol	0.622778	0.377222	0.306175	0.462212	0
phnl-mllr	0.623393	0.376607	0.305184	0.459248	0
gor-msbal	0.623478	0.376522	0.29839	0.470014	0
mcph-mch	0.62364	0.37636	0.297857	0.47347	0
chr-mmul	0.625874	0.374126	0.309727	0.45218	0
cphl-mlll	0.626003	0.373997	0.290335	0.469181	0
phnl-gor	0.626099	0.373901	0.296371	0.467733	0
mmph-mmll	0.626104	0.373896	0.30467	0.452451	0
mcph-mmll	0.626135	0.373865	0.291793	0.465152	0
pil-zyr	0.626166	0.373834	0.303642	0.460713	0
li-mull	0.626264	0.373736	0.305832	0.455112	0
li-chr	0.626379	0.373621	0.307006	0.453393	0
ls-mmph	0.626459	0.373541	0.308735	0.451357	0
psr-zyl	0.62657	0.37343	0.303868	0.460225	0
n-gol	0.626693	0.373307	0.301371	0.460727	0
sn-mal	0.626755	0.373245	0.307485	0.451712	0
ls-mmll	0.626765	0.373235	0.293911	0.461729	0
pir-men	0.626829	0.373171	0.302194	0.460337	0
mphl-gol	0.626842	0.373158	0.299035	0.464167	0
mllr-mphn	0.626939	0.373061	0.301024	0.456211	0
pg-mzy	0.627055	0.372945	0.303767	0.45505	0
alr-gol	0.627335	0.372665	0.293804	0.46759	0
ls-mch	0.628411	0.371589	0.295816	0.466577	0
prn-mulr	0.628459	0.371541	0.303623	0.449578	0
mal-mch	0.629197	0.370803	0.303086	0.451855	0
prn-chr	0.629254	0.370746	0.296648	0.457742	0
chr-mmll	0.629473	0.370527	0.305246	0.448993	0
mull-mch	0.629655	0.370345	0.296878	0.458986	0
mphl-gor	0.63009	0.36991	0.293998	0.460942	0
gol-mcph	0.63022	0.36978	0.295912	0.460977	0
mlll-mmul	0.630293	0.369707	0.29735	0.455847	0
ls-gol	0.630297	0.369703	0.296223	0.460359	0
sball-mphr	0.630298	0.369702	0.298712	0.453986	0
sn-cphr	0.63068	0.36932	0.303182	0.448381	0
chr-phnl	0.630982	0.369018	0.295943	0.455796	0
gol-mmul	0.630988	0.369012	0.294697	0.46074	0
sball-mch	0.631086	0.368914	0.29964	0.453573	0
chr-zyl	0.631169	0.368831	0.301857	0.449352	0
cphr-gol	0.631391	0.368609	0.296841	0.457225	0
dpc-gol	0.631611	0.368389	0.29643	0.456643	0
gol-mmph	0.631782	0.368218	0.295539	0.45758	0
gol-mex	0.632242	0.367758	0.29635	0.45355	0
mphr-gol	0.632327	0.367673	0.29602	0.455542	0
chl-mulr	0.632765	0.367235	0.306676	0.439171	0
cphr-dpc	0.632807	0.367193	0.30498	0.439031	0
chl-mal	0.633047	0.366953	0.302899	0.444464	0
sball-dpc	0.633163	0.366837	0.295362	0.451488	0
g-gol	0.63327	0.36673	0.293357	0.455746	0
cphr-mmph	0.633356	0.366644	0.304754	0.438524	0
pg-mulr	0.63353	0.36647	0.302108	0.44293	0
gor-mcph	0.633588	0.366412	0.29072	0.458458	0
phnl-mmll	0.633775	0.366225	0.297893	0.445824	0
sbalr-mphl	0.633913	0.366087	0.298991	0.446482	0
ls-gor	0.633951	0.366049	0.290676	0.458154	0
sball-mmph	0.634129	0.365871	0.291996	0.45355	0
gol-mps	0.634334	0.365666	0.294375	0.451633	0
sbalr-mch	0.635175	0.364825	0.290251	0.456629	0
chr-gn	0.63533	0.36467	0.303335	0.43673	0
mull-mulr	0.635414	0.364586	0.300285	0.441681	0
mull-mmul	0.635414	0.364586	0.300285	0.441681	0
mulr-mmul	0.635414	0.364586	0.300285	0.441681	0
chr-mal	0.635574	0.364426	0.292186	0.450247	0
dpc-mlll	0.635706	0.364294	0.292685	0.448595	0
all-gor	0.635975	0.364025	0.284813	0.460538	0
cphl-mmph	0.636443	0.363557	0.298953	0.438858	0
prn-phnr	0.636585	0.363415	0.296662	0.442523	0
phnl-mmul	0.63662	0.36338	0.29494	0.446024	0
ls-mphr	0.636682	0.363318	0.301116	0.438275	0
chr-msbal	0.63692	0.36308	0.291819	0.447974	0
gol-msbal	0.637139	0.362861	0.290347	0.452527	0
gn-mllr	0.637274	0.362726	0.300046	0.43779	0
n-psl	0.637331	0.362669	0.293454	0.447113	0
n-mex	0.637464	0.362536	0.293042	0.444189	0
mphn-mmul	0.637556	0.362444	0.295318	0.444253	0
all-mch	0.637855	0.362145	0.295322	0.442179	0
pg-mull	0.638216	0.361784	0.301248	0.432827	0
mlll-mmph	0.63886	0.36114	0.289782	0.44563	0
ls-dpc	0.638945	0.361055	0.297047	0.437155	0
mllr-gol	0.639345	0.360655	0.288761	0.449063	0
phnr-mmul	0.639494	0.360506	0.295991	0.440914	0
g-dpc	0.64055	0.35945	0.301868	0.427439	0
mphn-mmll	0.640576	0.359424	0.292294	0.437278	0
gol-mpi	0.640725	0.359275	0.290735	0.440888	0
gn-mmll	0.641343	0.358657	0.29752	0.432775	0
phnl-mlll	0.641358	0.358642	0.289652	0.438712	0
sbalr-gol	0.641573	0.358427	0.285745	0.447181	0
cphr-mphr	0.641793	0.358207	0.295687	0.433408	0
gn-mlll	0.641808	0.358192	0.297992	0.43138	0
cphl-gor	0.641839	0.358161	0.284818	0.447267	0
phnr-mmll	0.641883	0.358117	0.291845	0.435122	0
sball-sbalr	0.6421	0.3579	0.289009	0.441053	0
sball-msbal	0.6421	0.3579	0.289009	0.441053	0
sbalr-msbal	0.6421	0.3579	0.289009	0.441053	0
g-mphr	0.642113	0.357887	0.300683	0.425266	0
sn-mcph	0.64219	0.35781	0.293152	0.436151	0
g-mphl	0.642474	0.357526	0.299519	0.426086	0
chl-chr	0.642484	0.357516	0.297997	0.42837	0
chl-mch	0.642484	0.357516	0.297997	0.42837	0
chr-mch	0.642484	0.357516	0.297997	0.42837	0
g-mmph	0.642702	0.357298	0.300017	0.424925	0
gn-zyr	0.642818	0.357182	0.292116	0.434277	0
cphl-mphl	0.643102	0.356898	0.29388	0.434038	0
dpc-mal	0.643177	0.356823	0.289931	0.438736	0
gn-mch	0.64535	0.35465	0.299081	0.421464	0
mphl-mal	0.645375	0.354625	0.285282	0.439827	0
pg-mmul	0.64544	0.35456	0.294963	0.4249	0
li-mzy	0.645996	0.354004	0.288302	0.432683	0
psr-alr	0.64605	0.35395	0.289915	0.43245	0
sn-ls	0.646353	0.353647	0.288732	0.432679	0
sbalr-mllr	0.646419	0.353581	0.286511	0.432093	0
psr-men	0.646439	0.353561	0.288565	0.433264	0
mphl-mlll	0.646751	0.353249	0.282307	0.436001	0
prn-mmll	0.648027	0.351973	0.288916	0.425364	0
gor-mex	0.648085	0.351915	0.283336	0.436063	0
gn-zyl	0.648603	0.351397	0.284872	0.431887	0
exr-sbalr	0.648715	0.351285	0.281189	0.436834	0
mphl-mcph	0.648826	0.351174	0.289679	0.425559	0
prn-li	0.648857	0.351143	0.289303	0.423546	0
n-gor	0.649014	0.350986	0.28239	0.435392	0
gor-men	0.649255	0.350745	0.280781	0.435743	0
sball-mull	0.649976	0.350024	0.275756	0.442435	0
gor-mps	0.65061	0.34939	0.280689	0.434697	0
phnr-mlll	0.650714	0.349286	0.281919	0.428121	0
n-ls	0.651199	0.348801	0.29312	0.41501	0
prn-sbalr	0.651645	0.348355	0.277235	0.431989	0
sball-gor	0.651946	0.348054	0.274357	0.438034	0
all-msbal	0.651977	0.348023	0.2715	0.443617	0
mlll-mphn	0.652188	0.347812	0.279841	0.427141	0
gol-men	0.652821	0.347179	0.279109	0.428833	0
g-exr	0.652953	0.347047	0.283088	0.425908	0
dpc-mcph	0.653179	0.346821	0.286759	0.418705	0
phnl-mal	0.653625	0.346375	0.278862	0.431126	0
n-cphr	0.653717	0.346283	0.291051	0.412181	0
exl-all	0.653886	0.346114	0.284054	0.422	0
mcph-mmph	0.653972	0.346028	0.286016	0.419024	0
n-mcph	0.6543	0.3457	0.290605	0.411494	0
sn-cphl	0.654428	0.345572	0.281619	0.422881	0
alr-mmll	0.654941	0.345059	0.283041	0.4192	0
gor-mpi	0.654978	0.345022	0.277457	0.428056	0
mlll-mch	0.655007	0.344993	0.282394	0.421353	0
mlll-gor	0.655216	0.344784	0.272773	0.432873	0
n-cphl	0.656295	0.343705	0.288695	0.409372	0
n-mps	0.656377	0.343623	0.26922	0.434294	0
chr-mlll	0.656584	0.343416	0.283326	0.415985	0
mphr-mcph	0.656907	0.343093	0.283616	0.414167	0
chr-gol	0.657446	0.342554	0.275107	0.42628	0
alr-dpc	0.657938	0.342062	0.273232	0.427032	0
prn-chl	0.658299	0.341701	0.278222	0.417746	0
psl-all	0.658331	0.341669	0.279027	0.418264	0
prn-sball	0.658554	0.341446	0.277429	0.416648	0
mulr-gol	0.658659	0.341341	0.273234	0.425583	0
all-mphl	0.659246	0.340754	0.281989	0.412145	0
exl-phnl	0.659291	0.340709	0.277396	0.417689	0
prn-mlll	0.659418	0.340582	0.278522	0.413729	0
mllr-mal	0.65966	0.34034	0.279187	0.412135	0
sn-li	0.659862	0.340138	0.276925	0.413985	0
exl-sn	0.660224	0.339776	0.273788	0.422014	0
g-gor	0.660826	0.339174	0.271833	0.42231	0
mmul-mmll	0.661337	0.338663	0.267343	0.419653	0
chl-sbalr	0.661356	0.338644	0.277718	0.414438	0
g-exl	0.661898	0.338102	0.268878	0.422246	0
psr-sbalr	0.661943	0.338057	0.272839	0.417185	0
mull-gor	0.662	0.338	0.265236	0.42836	0
exl-mal	0.662341	0.337659	0.2792	0.408051	0
prn-phnl	0.662451	0.337549	0.271484	0.415787	0
exl-phnr	0.662468	0.337532	0.274705	0.415495	0
exr-alr	0.662531	0.337469	0.268606	0.422729	0
mal-mmph	0.663341	0.336659	0.273693	0.414536	0
mllr-msbal	0.663857	0.336143	0.265205	0.419453	0
alr-mulr	0.665247	0.334753	0.270457	0.412515	0
all-mlll	0.665775	0.334225	0.270624	0.408534	0
sn-alr	0.665905	0.334095	0.268652	0.413862	0
sbalr-mulr	0.666492	0.333508	0.264923	0.418625	0
alr-chl	0.666591	0.333409	0.271294	0.40988	0
phnr-mal	0.667628	0.332372	0.268028	0.410537	0
li-mch	0.667796	0.332204	0.265414	0.41594	0
chr-mull	0.668099	0.331901	0.272831	0.402614	0
all-mmll	0.668969	0.331031	0.264762	0.409256	0
exr-zyl	0.669075	0.330925	0.27003	0.406994	0
psl-mex	0.669113	0.330887	0.269488	0.405648	0
n-mull	0.669595	0.330405	0.27699	0.394768	0
exl-mphn	0.669775	0.330225	0.268294	0.406486	0
alr-mmph	0.669783	0.330217	0.264249	0.412439	0
gn-mzy	0.669827	0.330173	0.266033	0.406108	0
chl-gor	0.670208	0.329792	0.259583	0.417488	0
sball-mllr	0.671018	0.328982	0.258206	0.414256	0
cphr-phnl	0.671038	0.328962	0.271069	0.397914	0
n-mmul	0.671173	0.328827	0.276443	0.392044	0
mal-mmll	0.672636	0.327364	0.268739	0.395305	0
prn-mull	0.672737	0.327263	0.264012	0.402184	0
mphr-mal	0.673153	0.326847	0.265147	0.403253	0
psl-mal	0.673678	0.326322	0.266888	0.398112	0
alr-pg	0.673754	0.326246	0.271315	0.391231	0
sball-mmll	0.67389	0.32611	0.259706	0.403891	0
alr-mps	0.674825	0.325175	0.264488	0.399497	0
exl-sball	0.675239	0.324761	0.267364	0.395206	0
li-cphl	0.675409	0.324591	0.256611	0.403981	0
li-cphr	0.675831	0.324169	0.253689	0.40587	0
exl-chl	0.676329	0.323671	0.262732	0.399284	0
li-mphl	0.67638	0.32362	0.261497	0.395946	0
cphr-phnr	0.67644	0.32356	0.264705	0.395163	0
all-mps	0.676597	0.323403	0.264498	0.395176	0
g-ls	0.677321	0.322679	0.270531	0.385515	0
psr-mal	0.677381	0.322619	0.265056	0.393056	0
n-exl	0.677669	0.322331	0.258813	0.400673	0
n-mulr	0.678375	0.321625	0.26963	0.384174	0
li-dpc	0.678708	0.321292	0.261766	0.390488	0
cphr-mphn	0.678793	0.321207	0.262956	0.391425	0
cphl-phnl	0.678961	0.321039	0.262421	0.392989	0
enl-gor	0.679134	0.320866	0.256423	0.399061	0
all-mllr	0.679139	0.320861	0.251137	0.406553	0
msbal-mmll	0.679328	0.320672	0.259341	0.393102	0
psl-men	0.679341	0.320659	0.260086	0.395808	0
li-phnl	0.679612	0.320388	0.260551	0.390522	0
alr-mphl	0.679941	0.320059	0.254056	0.402176	0
enl-enr	0.680245	0.319755	0.257799	0.398278	0
enl-men	0.680245	0.319755	0.257799	0.398278	0
enr-men	0.680245	0.319755	0.257799	0.398278	0
alr-cphr	0.680392	0.319608	0.257374	0.395	0
li-mphr	0.680443	0.319557	0.258745	0.390411	0
mull-msbal	0.680717	0.319283	0.247609	0.409815	0
ls-phnl	0.680846	0.319154	0.26066	0.390567	0
g-cphr	0.68108	0.31892	0.267347	0.381211	0
n-mmll	0.681257	0.318743	0.263604	0.385915	0
pg-sbalr	0.68128	0.31872	0.263026	0.385691	0
n-mch	0.68129	0.31871	0.26745	0.380859	0
mal-mphn	0.681309	0.318691	0.25873	0.393453	0
prn-mch	0.68141	0.31859	0.253774	0.395865	0
g-mcph	0.682267	0.317733	0.265911	0.380209	0
all-mull	0.682359	0.317641	0.253466	0.398905	0
pir-mex	0.68239	0.31761	0.258981	0.391138	0
n-exr	0.682431	0.317569	0.254175	0.394673	0
phnl-mcph	0.682662	0.317338	0.260371	0.38689	0
sbalr-mmll	0.682779	0.317221	0.255759	0.391084	0
ls-pg	0.682804	0.317196	0.261381	0.383568	0
n-mllr	0.683186	0.316814	0.260284	0.385745	0
cphr-pg	0.683279	0.316721	0.258358	0.385855	0
sball-mlll	0.683285	0.316715	0.256508	0.387799	0
psl-alr	0.68337	0.31663	0.257594	0.387944	0
exr-sn	0.683461	0.316539	0.25291	0.395326	0
g-cphl	0.683583	0.316417	0.264209	0.379355	0
n-mlll	0.6838	0.3162	0.26086	0.383212	0
prn-mphl	0.684225	0.315775	0.248607	0.398287	0
li-mphn	0.684293	0.315707	0.256702	0.384668	0
pg-dpc	0.684336	0.315664	0.264123	0.376931	0
li-phnr	0.684546	0.315454	0.257342	0.383156	0
exl-zyr	0.684625	0.315375	0.252911	0.39284	0
pg-mphr	0.684635	0.315365	0.262847	0.37799	0
mcph-mphn	0.684646	0.315354	0.258204	0.385522	0
mulr-msbal	0.684708	0.315292	0.252509	0.392731	0
n-chl	0.685228	0.314772	0.263544	0.377514	0
ls-mphn	0.68543	0.31457	0.256637	0.385587	0
exr-phnr	0.685736	0.314264	0.252069	0.38989	0
exr-mps	0.685761	0.314239	0.252598	0.388768	0
li-mmph	0.685986	0.314014	0.253353	0.384986	0
pg-phnr	0.686066	0.313934	0.260345	0.377749	0
mphl-msbal	0.686255	0.313745	0.242282	0.405629	0
all-chr	0.686388	0.313612	0.247397	0.396403	0
prn-mmul	0.686484	0.313516	0.251032	0.386023	0
pg-phnl	0.686576	0.313424	0.259807	0.377665	0
pg-mphn	0.686604	0.313396	0.260104	0.377144	0
pg-mmph	0.686675	0.313325	0.261433	0.375255	0
exl-mphr	0.687095	0.312905	0.253552	0.385226	0
prn-alr	0.687385	0.312615	0.253813	0.383115	0
pg-mcph	0.68756	0.31244	0.255578	0.380096	0
cphl-pg	0.687613	0.312387	0.255612	0.379728	0
exr-prn	0.687727	0.312273	0.252598	0.386917	0
pg-mphl	0.688097	0.311903	0.259928	0.373877	0
exl-sbalr	0.688876	0.311124	0.256563	0.377812	0
psr-msbal	0.689133	0.310867	0.252076	0.382447	0
exl-mphl	0.689883	0.310117	0.251359	0.381707	0
sn-pg	0.689972	0.310028	0.257639	0.372379	0
dpc-msbal	0.690071	0.309929	0.236633	0.40571	0
mphr-msbal	0.690105	0.309895	0.243682	0.391335	0
n-li	0.690697	0.309303	0.254276	0.375242	0
exl-alr	0.690778	0.309222	0.253529	0.37701	0
prn-mphr	0.690812	0.309188	0.241119	0.392286	0
pg-msbal	0.690824	0.309176	0.254776	0.374658	0
ls-li	0.690906	0.309094	0.245811	0.383868	0
prn-cphr	0.691638	0.308362	0.248456	0.378407	0
exl-prn	0.691844	0.308156	0.24969	0.38119	0
pg-sball	0.691952	0.308048	0.252183	0.376105	0
all-mphr	0.691987	0.308013	0.249065	0.380119	0
pir-sbalr	0.692032	0.307968	0.247078	0.381486	0
psl-phnr	0.692535	0.307465	0.244246	0.387239	0
enl-alr	0.692553	0.307447	0.253121	0.374458	0
prn-dpc	0.6926	0.3074	0.240283	0.390523	0
exl-msbal	0.692645	0.307355	0.253762	0.372545	0
psr-mex	0.692961	0.307039	0.249722	0.380116	0
prn-mphn	0.693042	0.306958	0.245737	0.380521	0
prn-ls	0.693062	0.306938	0.247335	0.376967	0
phnr-mcph	0.693294	0.306706	0.251422	0.374906	0
cphl-mphn	0.693309	0.306691	0.250142	0.376021	0
n-chr	0.693742	0.306258	0.256182	0.367178	0
exl-dpc	0.693896	0.306104	0.248184	0.377009	0
prn-pg	0.694736	0.305264	0.250734	0.371026	0
exl-mmph	0.694861	0.305139	0.247337	0.376028	0
ls-phnr	0.694865	0.305135	0.249634	0.37353	0
prn-mmph	0.695017	0.304983	0.238565	0.3866	0
pg-mal	0.695131	0.304869	0.25251	0.366924	0
sn-all	0.69543	0.30457	0.248225	0.371096	0
mps-mal	0.695751	0.304249	0.247321	0.375126	0
exr-men	0.695814	0.304186	0.246059	0.374744	0
sbalr-mull	0.695841	0.304159	0.243715	0.378365	0
cphl-phnr	0.695958	0.304042	0.248518	0.371324	0
exl-mull	0.696133	0.303867	0.245574	0.375894	0
exr-mal	0.69662	0.30338	0.243098	0.378222	0
pil-men	0.696979	0.303021	0.246134	0.374987	0
exr-msbal	0.697358	0.302642	0.242497	0.377033	0
prn-mcph	0.697385	0.302615	0.243731	0.371654	0
n-psr	0.697558	0.302442	0.244729	0.374604	0
n-pg	0.697568	0.302432	0.250462	0.364513	0
psl-sbalr	0.697856	0.302144	0.247063	0.369548	0
prn-cphl	0.698029	0.301971	0.243448	0.371005	0
sball-mmul	0.698239	0.301761	0.236804	0.383427	0
chr-sball	0.699014	0.300986	0.244104	0.370739	0
pir-mps	0.699056	0.300944	0.233968	0.386376	0
all-dpc	0.699929	0.300071	0.241169	0.371351	0
psl-phnl	0.699938	0.300062	0.238779	0.376442	0
mlll-mal	0.700155	0.299845	0.240184	0.371184	0
enl-pir	0.700518	0.299482	0.23913	0.377039	0
li-mcph	0.700623	0.299377	0.2333	0.375654	0
exr-phnl	0.701035	0.298965	0.241703	0.369832	0
psl-sn	0.701067	0.298933	0.235253	0.378549	0
g-mmul	0.701224	0.298776	0.250535	0.357397	0
all-mphn	0.701562	0.298438	0.242897	0.364736	0
psl-sball	0.701848	0.298152	0.241247	0.369145	0
psl-mphn	0.701957	0.298043	0.23646	0.375524	0
exr-chr	0.701997	0.298003	0.245176	0.363175	0
pir-alr	0.70202	0.29798	0.241461	0.365604	0
g-mulr	0.702305	0.297695	0.249339	0.35681	0
g-mull	0.70239	0.29761	0.248343	0.357402	0
sbalr-mmul	0.702726	0.297274	0.23393	0.37768	0
psl-mpi	0.702818	0.297182	0.235725	0.373403	0
psl-gor	0.702962	0.297038	0.238736	0.368511	0
sball-mulr	0.703093	0.296907	0.241646	0.3655	0
cphr-sbalr	0.703122	0.296878	0.239103	0.368327	0
pil-all	0.703212	0.296788	0.240633	0.365284	0
pil-mex	0.703416	0.296584	0.24167	0.364994	0
exr-mphn	0.703562	0.296438	0.238645	0.367739	0
msbal-mmul	0.703687	0.296313	0.230284	0.380431	0
gn-mull	0.703776	0.296224	0.246533	0.35616	0
alr-msbal	0.704796	0.295204	0.232344	0.374713	0
pil-mal	0.704865	0.295135	0.241874	0.359848	0
alr-li	0.705271	0.294729	0.241783	0.357225	0
mulr-mal	0.705429	0.294571	0.234953	0.367463	0
alr-mlll	0.70575	0.29425	0.228688	0.376364	0
all-phnr	0.705834	0.294166	0.242154	0.357904	0
alr-mphn	0.705901	0.294099	0.237549	0.363489	0
enl-psr	0.706721	0.293279	0.235603	0.367092	0
all-pg	0.706952	0.293048	0.239301	0.356687	0
mlll-msbal	0.706967	0.293033	0.234179	0.363597	0
gn-mulr	0.707042	0.292958	0.240985	0.356247	0
sbalr-mlll	0.707357	0.292643	0.230479	0.369371	0
exr-mphr	0.707413	0.292587	0.236889	0.360935	0
exl-ls	0.70759	0.29241	0.238976	0.358239	0
psr-sn	0.707875	0.292125	0.235286	0.362142	0
psr-phnr	0.708006	0.291994	0.234978	0.361365	0
sbalr-mps	0.70801	0.29199	0.233925	0.363724	0
psl-chl	0.708016	0.291984	0.234854	0.36379	0
cphr-sball	0.708694	0.291306	0.23443	0.361171	0
enr-all	0.708893	0.291107	0.241368	0.3514	0
all-mmph	0.709142	0.290858	0.234165	0.360259	0
pil-gor	0.709178	0.290822	0.234942	0.359337	0
mull-mal	0.709494	0.290506	0.231242	0.364411	0
exl-cphl	0.709523	0.290477	0.235374	0.358405	0
psr-sball	0.709764	0.290236	0.237963	0.353484	0
psl-msbal	0.710484	0.289516	0.234854	0.357296	0
alr-phnl	0.711245	0.288755	0.2285	0.364258	0
g-mch	0.711327	0.288673	0.242229	0.345878	0
pil-phnr	0.711637	0.288363	0.232845	0.358274	0
enr-gol	0.712049	0.287951	0.231156	0.356729	0
psl-mphr	0.712155	0.287845	0.229605	0.360425	0
psr-chr	0.712309	0.287691	0.235531	0.351867	0
ls-sball	0.712845	0.287155	0.231283	0.355866	0
msbal-mmph	0.712902	0.287098	0.217072	0.377467	0
alr-mmul	0.712991	0.287009	0.228478	0.359026	0
all-mulr	0.713568	0.286432	0.22585	0.364151	0
psr-gol	0.713661	0.286339	0.230671	0.353382	0
psr-all	0.713749	0.286251	0.238093	0.344362	0
exl-cphr	0.714478	0.285522	0.232644	0.350877	0
psr-phnl	0.714659	0.285341	0.229985	0.353493	0
g-mllr	0.714891	0.285109	0.234075	0.348222	0
pil-sball	0.715159	0.284841	0.233418	0.348207	0
g-chl	0.715461	0.284539	0.237268	0.342682	0
all-cphr	0.715555	0.284445	0.226058	0.355073	0
pil-phnl	0.71566	0.28434	0.229098	0.352795	0
g-mmll	0.715788	0.284212	0.234499	0.345388	0
all-sbalr	0.715905	0.284095	0.223638	0.36004	0
pir-phnr	0.716079	0.283921	0.230901	0.347642	0
exl-men	0.716344	0.283656	0.229314	0.350593	0
all-mex	0.716387	0.283613	0.230141	0.349736	0
psr-mphn	0.716607	0.283393	0.227959	0.351241	0
all-mmul	0.716758	0.283242	0.226827	0.352909	0
exl-mpi	0.717134	0.282866	0.231983	0.344278	0
exl-mlll	0.717627	0.282373	0.230656	0.346343	0
g-chr	0.717636	0.282364	0.236458	0.33926	0
gn-mmul	0.717671	0.282329	0.234114	0.341368	0
prn-msbal	0.718469	0.281531	0.221665	0.353413	0
cphl-sbalr	0.718722	0.281278	0.224348	0.349706	0
psl-mphl	0.718958	0.281042	0.222647	0.353176	0
cphl-sball	0.718977	0.281023	0.223273	0.353715	0
exl-mcph	0.718999	0.281001	0.228119	0.346868	0
sbalr-mcph	0.719277	0.280723	0.224726	0.348782	0
exr-dpc	0.719327	0.280673	0.228324	0.34574	0
all-li	0.719423	0.280577	0.225372	0.346644	0
enr-psl	0.719526	0.280474	0.225656	0.350581	0
g-mlll	0.719539	0.280461	0.230289	0.34167	0
psl-mmph	0.719732	0.280268	0.22237	0.352103	0
sball-mps	0.719856	0.280144	0.22408	0.348778	0
psl-dpc	0.719936	0.280064	0.222239	0.351997	0
psl-mull	0.720081	0.279919	0.225064	0.348195	0
ls-mal	0.720388	0.279612	0.222413	0.350366	0
all-cphl	0.7204	0.2796	0.226055	0.346174	0
pil-alr	0.720694	0.279306	0.227055	0.342516	0
mps-msbal	0.720712	0.279288	0.223056	0.348676	0
li-mal	0.720994	0.279006	0.229228	0.337502	0
mal-mmul	0.721168	0.278832	0.220142	0.351758	0
li-sball	0.721233	0.278767	0.220526	0.348557	0
enr-alr	0.721509	0.278491	0.225603	0.342674	0
g-pg	0.722142	0.277858	0.228541	0.337127	0
pir-gol	0.72221	0.27779	0.223815	0.34204	0
g-li	0.722539	0.277461	0.227602	0.33785	0
alr-mex	0.722657	0.277343	0.226249	0.34087	0
pir-msbal	0.72275	0.27725	0.221076	0.345084	0
all-ls	0.722865	0.277135	0.221007	0.34534	0
exr-mulr	0.723182	0.276818	0.225376	0.34134	0
psl-prn	0.723339	0.276661	0.22076	0.346422	0
exr-mpi	0.723365	0.276635	0.221459	0.345111	0
pil-mphn	0.72338	0.27662	0.222592	0.344245	0
enr-mal	0.723492	0.276508	0.225268	0.338186	0
exr-mmph	0.723816	0.276184	0.223795	0.341355	0
cphr-gn	0.724069	0.275931	0.226567	0.336441	0
pil-chl	0.72432	0.27568	0.223103	0.34131	0
exr-mphl	0.724982	0.275018	0.224033	0.338799	0
exl-mch	0.725327	0.274673	0.22381	0.338122	0
pil-sbalr	0.725803	0.274197	0.224773	0.334561	0
enl-all	0.726249	0.273751	0.221537	0.337465	0
psl-ls	0.726367	0.273633	0.220489	0.339507	0
cphr-mal	0.726539	0.273461	0.216669	0.344028	0
psr-mphr	0.726947	0.273053	0.2223	0.334462	0
li-sbalr	0.727004	0.272996	0.223211	0.332582	0
zyl-gor	0.727187	0.272813	0.222253	0.335652	0
pir-sn	0.727222	0.272778	0.21986	0.337412	0
cphl-gn	0.727296	0.272704	0.223293	0.333401	0
li-mmul	0.727481	0.272519	0.216877	0.338302	0
gn-sball	0.727494	0.272506	0.225764	0.330113	0
alr-mcph	0.727688	0.272312	0.214792	0.343705	0
sball-mcph	0.727724	0.272276	0.215869	0.34312	0
ls-gn	0.727814	0.272186	0.222534	0.332337	0
gn-mcph	0.728193	0.271807	0.222815	0.331821	0
ls-sbalr	0.728258	0.271742	0.218243	0.336462	0
alr-ls	0.728405	0.271595	0.2176	0.337614	0
pir-mal	0.728683	0.271317	0.217482	0.336122	0
exr-sball	0.728799	0.271201	0.220062	0.334214	0
prn-all	0.728851	0.271149	0.219606	0.334436	0
psl-cphl	0.72975	0.27025	0.215989	0.337485	0
mal-mcph	0.730459	0.269541	0.213131	0.339458	0
psr-prn	0.73047	0.26953	0.214926	0.338039	0
gn-dpc	0.730774	0.269226	0.224443	0.323964	0
enl-mal	0.730809	0.269191	0.220726	0.328219	0
alr-gn	0.730817	0.269183	0.22222	0.32611	0
exl-gor	0.731228	0.268772	0.215189	0.334488	0
enr-sbalr	0.731357	0.268643	0.213218	0.336948	0
psr-mulr	0.73143	0.26857	0.218703	0.330228	0
pir-phnl	0.731567	0.268433	0.219652	0.32817	0
gn-msbal	0.731763	0.268237	0.221716	0.325435	0
gn-sbalr	0.732223	0.267777	0.220615	0.32615	0
psl-cphr	0.732233	0.267767	0.215059	0.333178	0
exl-mmul	0.732265	0.267735	0.217179	0.330455	0
pir-sball	0.732288	0.267712	0.21446	0.333648	0
exr-all	0.732607	0.267393	0.218194	0.32803	0
li-msbal	0.732996	0.267004	0.215233	0.328815	0
pil-sn	0.733327	0.266673	0.213063	0.334327	0
sn-gn	0.733327	0.266673	0.218732	0.325253	0
pir-mphn	0.733377	0.266623	0.217121	0.326462	0
pil-msbal	0.733585	0.266415	0.218482	0.325779	0
gn-mphr	0.734272	0.265728	0.221086	0.320192	0
gn-mphl	0.734281	0.265719	0.220666	0.320625	0
enr-pil	0.734304	0.265696	0.214023	0.331996	0
alr-cphl	0.734378	0.265622	0.207047	0.338091	0
alr-mull	0.734642	0.265358	0.211098	0.332946	0
psl-mcph	0.734756	0.265244	0.212177	0.331034	0
exr-gol	0.734901	0.265099	0.212199	0.329523	0
gn-mmph	0.735406	0.264594	0.219941	0.319025	0
exl-mps	0.735476	0.264524	0.215749	0.324576	0
cphl-mal	0.735625	0.264375	0.207657	0.33437	0
psr-dpc	0.735944	0.264056	0.21571	0.323051	0
gn-phnr	0.736169	0.263831	0.218068	0.319646	0
n-gn	0.736307	0.263693	0.216176	0.321576	0
alr-sball	0.736381	0.263619	0.207962	0.333552	0
exr-cphr	0.736383	0.263617	0.212033	0.327492	0
psl-mch	0.736488	0.263512	0.21462	0.324875	0
alr-mpi	0.736632	0.263368	0.215018	0.322884	0
pil-mps	0.737209	0.262791	0.212074	0.326416	0
gn-phnl	0.737947	0.262053	0.216269	0.318278	0
gn-mphn	0.738025	0.261975	0.216404	0.317679	0
psr-mmph	0.738127	0.261873	0.213178	0.32148	0
psr-mllr	0.738242	0.261758	0.21201	0.322702	0
all-gn	0.738283	0.261717	0.213707	0.320385	0
exr-mllr	0.73865	0.26135	0.213162	0.321158	0
psl-mlll	0.739352	0.260648	0.211996	0.321925	0
enl-sbalr	0.739412	0.260588	0.215975	0.316868	0
alr-men	0.739685	0.260315	0.212767	0.318108	0
psr-cphr	0.739857	0.260143	0.210889	0.320587	0
zyl-zyr	0.739887	0.260113	0.210695	0.321653	0
zyl-mzy	0.739887	0.260113	0.210695	0.321653	0
zyr-mzy	0.739887	0.260113	0.210695	0.321653	0
all-men	0.740666	0.259334	0.212693	0.31685	0
gn-mal	0.741245	0.258755	0.212582	0.315235	0
all-mcph	0.741385	0.258615	0.206031	0.3234	0
psr-mphl	0.741805	0.258195	0.210624	0.31668	0
psl-mmul	0.742007	0.257993	0.208288	0.31999	0
pil-mull	0.7422	0.2578	0.207586	0.319862	0
psr-mpi	0.74239	0.25761	0.206735	0.321873	0
sn-mps	0.742849	0.257151	0.200934	0.327047	0
enr-msbal	0.743507	0.256493	0.205488	0.318728	0
pil-mphl	0.74373	0.25627	0.206133	0.318363	0
prn-gn	0.744334	0.255666	0.20708	0.314898	0
mps-mch	0.744369	0.255631	0.207115	0.31616	0
sbalr-mex	0.745153	0.254847	0.204208	0.318288	0
enr-sball	0.745185	0.254815	0.208642	0.311303	0
phnl-mps	0.746266	0.253734	0.199566	0.321613	0
pil-mphr	0.746518	0.253482	0.204151	0.313787	0
psr-mch	0.746524	0.253476	0.204674	0.3144	0
pir-all	0.74664	0.25336	0.20607	0.311064	0
ls-mps	0.747055	0.252945	0.202899	0.314051	0
phnr-mps	0.747123	0.252877	0.19926	0.319891	0
psr-pg	0.748083	0.251917	0.207016	0.306442	0
chr-mps	0.748233	0.251767	0.205676	0.309105	0
zyr-gol	0.748352	0.251648	0.201036	0.314325	0
exl-mmll	0.748535	0.251465	0.20412	0.309919	0
mps-mphn	0.748869	0.251131	0.197651	0.317754	0
enl-chl	0.749614	0.250386	0.202122	0.312028	0
dpc-mps	0.749995	0.250005	0.200046	0.31136	0
enr-phnl	0.750119	0.249881	0.206793	0.301514	0
pil-mlll	0.750244	0.249756	0.203057	0.307332	0
mphr-mps	0.750328	0.249672	0.199691	0.310512	0
psr-ls	0.750467	0.249533	0.201836	0.308119	0
ls-msbal	0.750473	0.249527	0.198765	0.315235	0
enr-sn	0.750688	0.249312	0.202252	0.306828	0
enl-exr	0.750698	0.249302	0.198466	0.313939	0
cphr-mps	0.750783	0.249217	0.200279	0.308503	0
pil-mmph	0.751421	0.248579	0.199788	0.308871	0
pil-dpc	0.75217	0.24783	0.199206	0.307948	0
g-gn	0.752189	0.247811	0.201518	0.304706	0
exl-pg	0.752221	0.247779	0.202639	0.302108	0
mps-mcph	0.752527	0.247473	0.198481	0.307195	0
mps-mmph	0.753022	0.246978	0.196702	0.308441	0
exl-mulr	0.753095	0.246905	0.201488	0.303427	0
mex-mal	0.753162	0.246838	0.197581	0.308684	0
enr-phnr	0.753372	0.246628	0.200464	0.302495	0
mphl-mps	0.753663	0.246337	0.195444	0.308736	0
cphl-mps	0.753802	0.246198	0.197131	0.306103	0
psr-mcph	0.753944	0.246056	0.199347	0.303535	0
enr-chr	0.754093	0.245907	0.200864	0.301725	0
pir-chr	0.754376	0.245624	0.200144	0.301914	0
psl-mulr	0.754674	0.245326	0.199923	0.301999	0
pil-mch	0.755111	0.244889	0.198931	0.30215	0
psl-mmll	0.755334	0.244666	0.199164	0.301951	0
cphr-msbal	0.755335	0.244665	0.190263	0.314259	0
enr-exl	0.75554	0.24446	0.195942	0.307154	0
pir-mphr	0.755847	0.244153	0.199662	0.297748	0
pg-mps	0.755954	0.244046	0.200949	0.296842	0
mcph-msbal	0.756761	0.243239	0.190031	0.312167	0
psl-pg	0.756924	0.243076	0.199239	0.296542	0
enr-mphn	0.757356	0.242644	0.199271	0.295091	0
chl-mps	0.757434	0.242566	0.193294	0.304429	0
exr-ls	0.757624	0.242376	0.195107	0.301447	0
mulr-mps	0.757729	0.242271	0.197939	0.297133	0
psl-pir	0.758171	0.241829	0.190779	0.307366	0
enl-sball	0.758246	0.241754	0.19769	0.296984	0
prn-mal	0.758536	0.241464	0.185707	0.312727	0
exl-chr	0.758758	0.241242	0.193837	0.301225	0
enl-mch	0.758995	0.241005	0.197791	0.295525	0
pil-ls	0.759044	0.240956	0.195949	0.29584	0
exr-mcph	0.759351	0.240649	0.193702	0.299283	0
exr-mch	0.759467	0.240533	0.193593	0.300445	0
cphl-msbal	0.759556	0.240444	0.187478	0.30868	0
enl-msbal	0.759962	0.240038	0.198454	0.292327	0
mex-mch	0.760002	0.239998	0.19468	0.296603	0
sball-mex	0.760079	0.239921	0.19131	0.300893	0
enl-phnr	0.760294	0.239706	0.19493	0.296717	0
psl-chr	0.760721	0.239279	0.192944	0.297934	0
psr-cphl	0.761443	0.238557	0.193494	0.293937	0
mps-mmul	0.761445	0.238555	0.193157	0.294422	0
exr-pg	0.761491	0.238509	0.196096	0.29024	0
psl-mllr	0.761664	0.238336	0.193214	0.294886	0
mex-msbal	0.761801	0.238199	0.190036	0.298706	0
pil-cphl	0.762523	0.237477	0.191526	0.294231	0
exl-mllr	0.762725	0.237275	0.190645	0.294812	0
enl-phnl	0.763501	0.236499	0.190831	0.293876	0
mllr-mps	0.764395	0.235605	0.191284	0.290509	0
mull-mps	0.764431	0.235569	0.189755	0.291889	0
psr-mmul	0.765196	0.234804	0.190604	0.289947	0
sn-mex	0.765488	0.234512	0.186261	0.296235	0
exr-psl	0.765505	0.234495	0.186466	0.294791	0
exr-cphl	0.765553	0.234447	0.189389	0.291096	0
psr-mmll	0.765925	0.234075	0.188047	0.291495	0
all-mpi	0.767063	0.232937	0.187696	0.288583	0
sbalr-mpi	0.767145	0.232855	0.185213	0.292452	0
pil-mmll	0.767595	0.232405	0.187519	0.288184	0
enl-mphn	0.767957	0.232043	0.187547	0.288162	0
mps-mmll	0.768246	0.231754	0.187863	0.286178	0
pir-mmph	0.76834	0.23166	0.189606	0.283277	0
pil-mmul	0.768357	0.231643	0.186296	0.287971	0
pg-mex	0.768386	0.231614	0.190506	0.281968	0
pir-dpc	0.768443	0.231557	0.189128	0.283314	0
pir-mphl	0.768609	0.231391	0.189997	0.28316	0
chr-mex	0.76899	0.23101	0.187964	0.284704	0
enr-mch	0.769096	0.230904	0.186612	0.286409	0
men-mch	0.769164	0.230836	0.187977	0.284398	0
psl-li	0.769909	0.230091	0.184704	0.285773	0
psl-psr	0.769954	0.230046	0.182105	0.290927	0
psl-mps	0.769954	0.230046	0.182105	0.290927	0
psr-mps	0.769954	0.230046	0.182105	0.290927	0
pil-pg	0.771293	0.228707	0.185602	0.282269	0
enl-mull	0.771479	0.228521	0.185163	0.283213	0
pil-cphr	0.77148	0.22852	0.185501	0.281864	0
enr-pg	0.771895	0.228105	0.18705	0.278895	0
prn-mps	0.772113	0.227887	0.177551	0.291162	0
exl-li	0.772246	0.227754	0.182544	0.282362	0
enr-mllr	0.772268	0.227732	0.187429	0.277536	0
enr-dpc	0.772293	0.227707	0.188724	0.27501	0
ls-mex	0.772649	0.227351	0.183414	0.280746	0
mphl-mex	0.772707	0.227293	0.183525	0.281361	0
pil-mcph	0.77277	0.22723	0.183429	0.281396	0
dpc-mex	0.773179	0.226821	0.18363	0.280186	0
enr-mphl	0.773375	0.226625	0.188648	0.272838	0
enr-mphr	0.773777	0.226223	0.187274	0.272731	0
pil-mllr	0.774105	0.225895	0.181126	0.28177	0
pir-mulr	0.774244	0.225756	0.182337	0.279072	0
mlll-mps	0.774694	0.225306	0.18052	0.280933	0
enl-chr	0.774696	0.225304	0.180566	0.28272	0
enl-mlll	0.774824	0.225176	0.183293	0.276615	0
sbalr-men	0.775056	0.224944	0.180752	0.279962	0
enl-mphl	0.775418	0.224582	0.184744	0.27372	0
cphr-mex	0.775523	0.224477	0.181159	0.276828	0
pir-mllr	0.7756	0.2244	0.182393	0.27529	0
phnl-mex	0.775724	0.224276	0.179599	0.280625	0
men-mal	0.775987	0.224013	0.181758	0.276312	0
mex-mmph	0.776287	0.223713	0.181137	0.276129	0
enr-mmph	0.776437	0.223563	0.185331	0.269647	0
pg-men	0.776457	0.223543	0.183354	0.273266	0
chr-men	0.776518	0.223482	0.180956	0.277024	0
pir-pg	0.776597	0.223403	0.182543	0.273736	0
mex-mcph	0.776829	0.223171	0.179633	0.276003	0
psl-gn	0.77685	0.22315	0.183132	0.272879	0
enl-pg	0.776871	0.223129	0.181774	0.273757	0
mphr-mex	0.77716	0.22284	0.180859	0.274235	0
cphl-mex	0.777891	0.222109	0.178688	0.275063	0
phnr-mex	0.777971	0.222029	0.177146	0.278641	0
chl-mex	0.778141	0.221859	0.176077	0.280281	0
pir-prn	0.778182	0.221818	0.182652	0.270959	0
enl-dpc	0.778328	0.221672	0.183066	0.26936	0
exl-gn	0.779063	0.220937	0.181785	0.268577	0
pir-cphr	0.779294	0.220706	0.177856	0.273128	0
enl-sn	0.779329	0.220671	0.176214	0.277353	0
pg-mpi	0.779436	0.220564	0.180498	0.27033	0
enl-mmll	0.77984	0.22016	0.179519	0.270418	0
enl-mphr	0.780376	0.219624	0.182109	0.266486	0
enl-mllr	0.780424	0.219576	0.17711	0.271785	0
enl-mmph	0.780551	0.219449	0.181376	0.266673	0
pil-chr	0.780555	0.219445	0.175136	0.275839	0
exl-pir	0.780666	0.219334	0.176391	0.273258	0
enr-mulr	0.780716	0.219284	0.179959	0.267953	0
enl-ls	0.780801	0.219199	0.180875	0.266139	0
pil-pir	0.781301	0.218699	0.174553	0.275459	0
pil-mpi	0.781301	0.218699	0.174553	0.275459	0
pir-mpi	0.781301	0.218699	0.174553	0.275459	0
all-alr	0.781537	0.218463	0.168494	0.283495	0
all-mal	0.781537	0.218463	0.168494	0.283495	0
alr-mal	0.781537	0.218463	0.168494	0.283495	0
enl-cphl	0.781622	0.218378	0.179195	0.267014	0
mex-mphn	0.78202	0.21798	0.174509	0.272905	0
exr-mmul	0.782441	0.217559	0.17548	0.271378	0
mpi-mch	0.782972	0.217028	0.175226	0.269163	0
enl-mmul	0.78303	0.21697	0.177874	0.266015	0
psr-chl	0.783225	0.216775	0.172235	0.273649	0
enr-cphr	0.783352	0.216648	0.176445	0.265079	0
sball-mpi	0.783978	0.216022	0.17028	0.273831	0
li-mps	0.784315	0.215685	0.173485	0.267352	0
psr-pil	0.784617	0.215383	0.172028	0.271109	0
pir-mch	0.785208	0.214792	0.171681	0.269028	0
psr-li	0.785555	0.214445	0.171765	0.266675	0
pil-li	0.785724	0.214276	0.170907	0.267393	0
gn-mps	0.785749	0.214251	0.176475	0.261423	0
enl-mcph	0.785999	0.214001	0.176214	0.260741	0
chr-mpi	0.786481	0.213519	0.172337	0.265191	0
enl-cphr	0.786566	0.213434	0.176026	0.25964	0
psr-mull	0.786607	0.213393	0.172287	0.265145	0
exr-pil	0.786622	0.213378	0.17027	0.267549	0
psr-gn	0.786733	0.213267	0.174864	0.261037	0
chl-men	0.786758	0.213242	0.16986	0.268589	0
exr-mmll	0.78676	0.21324	0.172139	0.264923	0
mex-mmul	0.787108	0.212892	0.172471	0.26305	0
mulr-mex	0.787122	0.212878	0.174018	0.261468	0
mpi-msbal	0.787194	0.212806	0.168109	0.26927	0
mllr-men	0.787314	0.212686	0.173991	0.260389	0
pil-prn	0.78765	0.21235	0.169491	0.265305	0
mpi-mal	0.787807	0.212193	0.16897	0.266295	0
enr-ls	0.787992	0.212008	0.171808	0.260709	0
pil-gn	0.788212	0.211788	0.17316	0.259494	0
pil-mulr	0.788615	0.211385	0.17124	0.261935	0
exl-psr	0.789477	0.210523	0.168973	0.263379	0
men-msbal	0.789814	0.210186	0.168431	0.262834	0
mllr-mex	0.79049	0.20951	0.171802	0.255582	0
enl-mulr	0.791072	0.208928	0.170674	0.257221	0
sball-men	0.791099	0.208901	0.167422	0.260507	0
enr-mcph	0.791354	0.208646	0.16924	0.256625	0
enr-mmll	0.791452	0.208548	0.169716	0.256765	0
psr-mlll	0.791984	0.208016	0.16458	0.262805	0
enr-prn	0.792649	0.207351	0.169272	0.254344	0
mull-mex	0.792702	0.207298	0.165997	0.258546	0
exl-exr	0.792717	0.207283	0.164505	0.260393	0
exl-mex	0.792717	0.207283	0.164505	0.260393	0
exr-mex	0.792717	0.207283	0.164505	0.260393	0
pir-ls	0.793058	0.206942	0.166087	0.257155	0
men-mmll	0.793261	0.206739	0.168867	0.253568	0
mex-mmll	0.793338	0.206662	0.16954	0.253042	0
chl-mpi	0.793541	0.206459	0.163479	0.260701	0
ls-men	0.794154	0.205846	0.168221	0.251592	0
dpc-men	0.795343	0.204657	0.169384	0.247674	0
enr-cphl	0.795513	0.204487	0.165525	0.25215	0
phnl-men	0.796204	0.203796	0.164916	0.252364	0
mphl-men	0.796415	0.203585	0.167856	0.24686	0
mllr-mpi	0.797536	0.202464	0.164895	0.248892	0
phnr-men	0.797566	0.202434	0.161977	0.252719	0
cphr-men	0.797679	0.202321	0.1661	0.246361	0
enr-mmul	0.797858	0.202142	0.16416	0.249359	0
pir-mcph	0.798156	0.201844	0.162055	0.251205	0
men-mmph	0.798901	0.201099	0.166467	0.243339	0
men-mcph	0.798949	0.201051	0.164272	0.245866	0
exr-gn	0.799088	0.200912	0.164295	0.246609	0
mphr-men	0.799299	0.200701	0.16667	0.242156	0
phnr-mpi	0.799568	0.200432	0.159892	0.251512	0
cphl-men	0.800102	0.199898	0.162604	0.245567	0
enr-chl	0.800123	0.199877	0.157118	0.255188	0
gn-mex	0.800273	0.199727	0.164668	0.243269	0
mulr-men	0.800421	0.199579	0.164515	0.243663	0
phnl-mpi	0.800547	0.199453	0.159257	0.249982	0
men-mmul	0.800609	0.199391	0.163201	0.244484	0
ls-mpi	0.801034	0.198966	0.16046	0.246187	0
men-mphn	0.801108	0.198892	0.160083	0.247083	0
sn-men	0.801308	0.198692	0.158839	0.248474	0
mlll-mex	0.801311	0.198689	0.160647	0.246409	0
mpi-mmll	0.80229	0.19771	0.160197	0.244228	0
mlll-men	0.803132	0.196868	0.158463	0.244567	0
enl-li	0.803133	0.196867	0.158322	0.243803	0
pir-chl	0.803628	0.196372	0.153685	0.251491	0
pir-mmll	0.803919	0.196081	0.156472	0.244788	0
mpi-mphn	0.804055	0.195945	0.156236	0.245956	0
gn-mpi	0.804736	0.195264	0.160238	0.239142	0
pir-cphl	0.805216	0.194784	0.156585	0.242745	0
exr-chl	0.805643	0.194357	0.153055	0.247195	0
enl-gn	0.805673	0.194327	0.15929	0.237807	0
mull-men	0.806243	0.193757	0.155706	0.241262	0
sn-mpi	0.80631	0.19369	0.155377	0.242321	0
mphl-mpi	0.806338	0.193662	0.156532	0.239565	0
dpc-mpi	0.806422	0.193578	0.156186	0.239884	0
prn-mex	0.808411	0.191589	0.152041	0.24242	0
mpi-mmph	0.808429	0.191571	0.154967	0.236517	0
mphr-mpi	0.808811	0.191189	0.155181	0.235408	0
cphr-mpi	0.809381	0.190619	0.15423	0.235229	0
pir-gn	0.809767	0.190233	0.154355	0.234685	0
mpi-mcph	0.80984	0.19016	0.153217	0.235691	0
mlll-mpi	0.810065	0.189935	0.151036	0.238654	0
enr-gn	0.810368	0.189632	0.155175	0.233059	0
gn-men	0.810782	0.189218	0.155301	0.231528	0
pir-mmul	0.810839	0.189161	0.151127	0.237319	0
enr-mlll	0.81093	0.18907	0.150517	0.238286	0
cphl-mpi	0.811001	0.188999	0.151777	0.234787	0
enr-li	0.811494	0.188506	0.152843	0.231861	0
exr-mull	0.812055	0.187945	0.149475	0.237108	0
enr-mull	0.812178	0.187822	0.149805	0.236405	0
mpi-mmul	0.812314	0.187686	0.150779	0.23403	0
mulr-mpi	0.812377	0.187623	0.152076	0.232101	0
exr-li	0.812634	0.187366	0.15061	0.232779	0
li-men	0.815058	0.184942	0.149845	0.228076	0
li-mpi	0.817784	0.182216	0.146271	0.225864	0
li-mex	0.817816	0.182184	0.14732	0.224869	0
mull-mpi	0.81981	0.18019	0.143008	0.227078	0
exr-mlll	0.821614	0.178386	0.141241	0.2259	0
enl-prn	0.821775	0.178225	0.141881	0.224442	0
pir-li	0.823575	0.176425	0.140791	0.21963	0
pir-mlll	0.824863	0.175137	0.1372	0.223442	0
pir-mull	0.82792	0.17208	0.135587	0.218939	0
prn-men	0.842215	0.157785	0.125907	0.198421	0
prn-mpi	0.854295	0.145705	0.115809	0.18302	0

## Sheet: All together
Trait	rMZ	rDZ	h²	c²	e²	h²+c²+e²		Model:
g-n	0.145983	0.00647031	0.279025	-0.133042	0.854017	1		h² + c² + e² = 1
g-enl	0.523701	0.209052	0.629299	-0.105598	0.476299	1		rMZ = h² + c²
g-enr	0.467013	0.254296	0.425433	0.0415799	0.532987	1		rDZ = ½h² + c²
g-exl	0.661898	0.311981	0.699835	-0.037936	0.338102	1		h² = 2(rMZ - rDZ)
g-exr	0.652953	0.30804	0.689826	-0.0368727	0.347047	1		c² = 2rDZ - rMZ
g-psl	0.600983	0.294308	0.61335	-0.0123669	0.399017	1		e² = 1 - rMZ
g-psr	0.612527	0.299262	0.626528	-0.0140018	0.387473	1
g-pil	0.590408	0.251518	0.677779	-0.0873715	0.409592	1
g-pir	0.563869	0.285178	0.557382	0.00648669	0.436131	1
g-prn	0.607343	0.354864	0.504957	0.102386	0.392657	1
g-sn	0.600418	0.331118	0.538599	0.0618189	0.399582	1
g-all	0.574809	0.317759	0.5141	0.0607089	0.425191	1
g-alr	0.569349	0.343525	0.451648	0.117701	0.430651	1
g-ls	0.677321	0.339248	0.676145	0.0011756	0.322679	1
g-li	0.722539	0.392266	0.660546	0.0619934	0.277461	1
g-cphl	0.683583	0.342854	0.681459	0.00212427	0.316417	1
g-cphr	0.68108	0.352846	0.656467	0.0246124	0.31892	1
g-chl	0.715461	0.338063	0.754797	-0.0393358	0.284539	1
g-chr	0.717636	0.362857	0.709559	0.00807733	0.282364	1
g-pg	0.722142	0.354694	0.734896	-0.0127543	0.277858	1
g-gn	0.752189	0.357467	0.789443	-0.0372544	0.247811	1
g-zyl	0.529168	0.285428	0.487479	0.0416888	0.470832	1
g-zyr	0.483802	0.278368	0.410869	0.072933	0.516198	1
g-sball	0.607039	0.319345	0.575388	0.0316508	0.392961	1
g-sbalr	0.611445	0.339828	0.543234	0.0682105	0.388555	1
g-phnl	0.600109	0.320714	0.55879	0.0413191	0.399891	1
g-phnr	0.602691	0.337699	0.529984	0.0727072	0.397309	1
g-mphl	0.642474	0.320822	0.643304	-0.0008304	0.357526	1
g-mphr	0.642113	0.340766	0.602693	0.03942	0.357887	1
g-dpc	0.64055	0.331582	0.617937	0.0226134	0.35945	1
g-mull	0.70239	0.340107	0.724565	-0.0221754	0.29761	1
g-mulr	0.702305	0.371117	0.662376	0.0399292	0.297695	1
g-mlll	0.719539	0.368871	0.701335	0.0182037	0.280461	1
g-mllr	0.714891	0.393309	0.643163	0.0717278	0.285109	1
g-gol	0.63327	0.399321	0.467899	0.165372	0.36673	1
g-gor	0.660826	0.350882	0.619887	0.0409388	0.339174	1
g-men	0.499745	0.213456	0.572579	-0.0728335	0.500255	1
g-mex	0.55999	0.205715	0.70855	-0.14856	0.44001	1
g-mps	0.465223	0.244525	0.441395	0.0238282	0.534777	1
g-mpi	0.492447	0.216165	0.552564	-0.0601164	0.507553	1
g-mal	0.578161	0.322851	0.510621	0.06754	0.421839	1
g-mcph	0.682267	0.346932	0.67067	0.0115965	0.317733	1
g-mch	0.711327	0.351299	0.720056	-0.00872849	0.288673	1
g-mzy	0.556562	0.322921	0.467283	0.0892793	0.443438	1
g-msbal	0.60709	0.324786	0.564609	0.042481	0.39291	1
g-mphn	0.60134	0.329433	0.543813	0.0575266	0.39866	1
g-mmph	0.642702	0.330383	0.624638	0.0180635	0.357298	1
g-mmul	0.701224	0.350399	0.701652	-0.000427193	0.298776	1
g-mmll	0.715788	0.379383	0.67281	0.0429783	0.284212	1
g-mgo	0.596248	0.384011	0.424474	0.171774	0.403752	1
n-enl	0.536271	0.183855	0.704832	-0.168561	0.463729	1
n-enr	0.499321	0.266103	0.466436	0.0328845	0.500679	1
n-exl	0.677669	0.314603	0.726132	-0.0484627	0.322331	1
n-exr	0.682431	0.331334	0.702195	-0.0197641	0.317569	1
n-psl	0.637331	0.27593	0.722802	-0.0854705	0.362669	1
n-psr	0.697558	0.340162	0.714793	-0.017235	0.302442	1
n-pil	0.578605	0.217538	0.722133	-0.143528	0.421395	1
n-pir	0.593194	0.313037	0.560313	0.0328802	0.406806	1
n-prn	0.590186	0.343603	0.493166	0.0970198	0.409814	1
n-sn	0.559006	0.323768	0.470476	0.0885295	0.440994	1
n-all	0.51842	0.3131	0.41064	0.10778	0.48158	1
n-alr	0.527589	0.350998	0.353183	0.174406	0.472411	1
n-ls	0.651199	0.349649	0.603101	0.0480986	0.348801	1
n-li	0.690697	0.399677	0.58204	0.108656	0.309303	1
n-cphl	0.656295	0.353535	0.60552	0.0507753	0.343705	1
n-cphr	0.653717	0.362043	0.583349	0.0703683	0.346283	1
n-chl	0.685228	0.348512	0.673431	0.0117964	0.314772	1
n-chr	0.693742	0.373913	0.639659	0.0540832	0.306258	1
n-pg	0.697568	0.351546	0.692044	0.00552406	0.302432	1
n-gn	0.736307	0.357933	0.756749	-0.0204415	0.263693	1
n-zyl	0.528124	0.26464	0.526968	0.00115632	0.471876	1
n-zyr	0.486898	0.267596	0.438604	0.048294	0.513102	1
n-sball	0.556626	0.321641	0.469968	0.0866574	0.443374	1
n-sbalr	0.569835	0.34685	0.44597	0.123865	0.430165	1
n-phnl	0.562	0.313862	0.496275	0.0657248	0.438	1
n-phnr	0.566139	0.331096	0.470086	0.0960528	0.433861	1
n-mphl	0.602969	0.325382	0.555174	0.0477953	0.397031	1
n-mphr	0.604867	0.34476	0.520215	0.0846524	0.395133	1
n-dpc	0.601014	0.332163	0.537702	0.0633117	0.398986	1
n-mull	0.669595	0.349957	0.639277	0.030318	0.330405	1
n-mulr	0.678375	0.386427	0.583895	0.0944792	0.321625	1
n-mlll	0.6838	0.378466	0.610668	0.0731318	0.3162	1
n-mllr	0.683186	0.407526	0.551318	0.131867	0.316814	1
n-gol	0.626693	0.379776	0.493834	0.132859	0.373307	1
n-gor	0.649014	0.328623	0.640781	0.00823234	0.350986	1
n-men	0.559406	0.217156	0.684499	-0.125093	0.440594	1
n-mex	0.637464	0.229953	0.815023	-0.177559	0.362536	1
n-mps	0.656377	0.288541	0.735671	-0.0792942	0.343623	1
n-mpi	0.440102	0.20555	0.469104	-0.0290021	0.559898	1
n-mal	0.526511	0.324611	0.4038	0.122711	0.473489	1
n-mcph	0.6543	0.357405	0.59379	0.0605104	0.3457	1
n-mch	0.68129	0.361898	0.638783	0.0425064	0.31871	1
n-mzy	0.573332	0.311697	0.523271	0.0500608	0.426668	1
n-msbal	0.557375	0.330578	0.453593	0.103781	0.442625	1
n-mphn	0.563834	0.323068	0.481531	0.0823026	0.436166	1
n-mmph	0.604247	0.335158	0.538179	0.066068	0.395753	1
n-mmul	0.671173	0.362843	0.616661	0.0545121	0.328827	1
n-mmll	0.681257	0.39107	0.580375	0.100882	0.318743	1
n-mgo	0.576598	0.372388	0.408419	0.168179	0.423402	1
enl-enr	0.680245	0.327572	0.705347	-0.0251015	0.319755	1
enl-exl	0.565712	0.348608	0.434207	0.131505	0.434288	1
enl-exr	0.750698	0.371365	0.758667	-0.00796882	0.249302	1
enl-psl	0.522953	0.286076	0.473753	0.0491997	0.477047	1
enl-psr	0.706721	0.351311	0.71082	-0.00409874	0.293279	1
enl-pil	0.444519	0.223874	0.441289	0.00322954	0.555481	1
enl-pir	0.700518	0.350186	0.700665	-0.000146979	0.299482	1
enl-prn	0.821775	0.347251	0.949048	-0.127273	0.178225	1
enl-sn	0.779329	0.331703	0.895253	-0.115924	0.220671	1
enl-all	0.726249	0.31418	0.824139	-0.0978898	0.273751	1
enl-alr	0.692553	0.393805	0.597495	0.0950577	0.307447	1
enl-ls	0.780801	0.344965	0.871672	-0.090871	0.219199	1
enl-li	0.803133	0.419472	0.767321	0.0358118	0.196867	1
enl-cphl	0.781622	0.334099	0.895046	-0.113424	0.218378	1
enl-cphr	0.786566	0.370133	0.832865	-0.0462991	0.213434	1
enl-chl	0.749614	0.335336	0.828555	-0.0789408	0.250386	1
enl-chr	0.774696	0.400916	0.74756	0.0271358	0.225304	1
enl-pg	0.776871	0.351736	0.850269	-0.0733988	0.223129	1
enl-gn	0.805673	0.373862	0.863623	-0.0579496	0.194327	1
enl-zyl	0.41837	0.234859	0.367022	0.0513479	0.58163	1
enl-zyr	0.592049	0.357145	0.469808	0.122241	0.407951	1
enl-sball	0.758246	0.338028	0.840437	-0.0821908	0.241754	1
enl-sbalr	0.739412	0.410165	0.658494	0.0809186	0.260588	1
enl-phnl	0.763501	0.318309	0.890384	-0.126883	0.236499	1
enl-phnr	0.760294	0.349654	0.821279	-0.0609849	0.239706	1
enl-mphl	0.775418	0.314897	0.921042	-0.145624	0.224582	1
enl-mphr	0.780376	0.360064	0.840623	-0.0602476	0.219624	1
enl-dpc	0.778328	0.333961	0.888734	-0.110405	0.221672	1
enl-mull	0.771479	0.327456	0.888047	-0.116568	0.228521	1
enl-mulr	0.791072	0.415048	0.752048	0.0390242	0.208928	1
enl-mlll	0.774824	0.368158	0.813333	-0.0385086	0.225176	1
enl-mllr	0.780424	0.427294	0.706258	0.0741653	0.219576	1
enl-gol	0.580869	0.342548	0.476641	0.104228	0.419131	1
enl-gor	0.679134	0.341461	0.675347	0.00378714	0.320866	1
enl-men	0.680245	0.327572	0.705347	-0.0251015	0.319755	1
enl-mex	0.586391	0.251916	0.668948	-0.0825578	0.413609	1
enl-mps	0.494172	0.217968	0.552406	-0.0582347	0.505828	1
enl-mpi	0.525268	0.256939	0.536658	-0.0113902	0.474732	1
enl-mal	0.730809	0.353799	0.75402	-0.0232109	0.269191	1
enl-mcph	0.785999	0.352269	0.86746	-0.0814607	0.214001	1
enl-mch	0.758995	0.367217	0.783556	-0.024561	0.241005	1
enl-mzy	0.487377	0.319256	0.336242	0.151135	0.512623	1
enl-msbal	0.759962	0.371458	0.777008	-0.0170455	0.240038	1
enl-mphn	0.767957	0.337436	0.861043	-0.0930854	0.232043	1
enl-mmph	0.780551	0.337639	0.885825	-0.105274	0.219449	1
enl-mmul	0.78303	0.363579	0.838902	-0.0558721	0.21697	1
enl-mmll	0.77984	0.394764	0.770151	0.00968841	0.22016	1
enl-mgo	0.545118	0.343495	0.403245	0.141873	0.454882	1
enr-exl	0.75554	0.42678	0.657521	0.0980191	0.24446	1
enr-exr	0.527934	0.287946	0.479977	0.0479569	0.472066	1
enr-psl	0.719526	0.393505	0.652042	0.0674837	0.280474	1
enr-psr	0.506549	0.270485	0.472128	0.0344207	0.493451	1
enr-pil	0.734304	0.384181	0.700246	0.0340585	0.265696	1
enr-pir	0.415186	0.270408	0.289556	0.12563	0.584814	1
enr-prn	0.792649	0.313428	0.958443	-0.165794	0.207351	1
enr-sn	0.750688	0.313992	0.873391	-0.122703	0.249312	1
enr-all	0.708893	0.35214	0.713506	-0.00461282	0.291107	1
enr-alr	0.721509	0.32927	0.784478	-0.0629689	0.278491	1
enr-ls	0.787992	0.348922	0.878139	-0.0901476	0.212008	1
enr-li	0.811494	0.425839	0.77131	0.040184	0.188506	1
enr-cphl	0.795513	0.358933	0.87316	-0.0776475	0.204487	1
enr-cphr	0.783352	0.349328	0.868047	-0.0846958	0.216648	1
enr-chl	0.800123	0.409761	0.780724	0.0193991	0.199877	1
enr-chr	0.754093	0.386437	0.735311	0.0187817	0.245907	1
enr-pg	0.771895	0.36109	0.821609	-0.0497146	0.228105	1
enr-gn	0.810368	0.381716	0.857305	-0.0469365	0.189632	1
enr-zyl	0.588812	0.338638	0.500347	0.0884644	0.411188	1
enr-zyr	0.384178	0.210313	0.34773	0.0364475	0.615822	1
enr-sball	0.745185	0.368684	0.753002	-0.00781685	0.254815	1
enr-sbalr	0.731357	0.370509	0.721697	0.00966071	0.268643	1
enr-phnl	0.750119	0.327877	0.844484	-0.0943648	0.249881	1
enr-phnr	0.753372	0.328999	0.848746	-0.0953742	0.246628	1
enr-mphl	0.773375	0.326395	0.893959	-0.120584	0.226625	1
enr-mphr	0.773777	0.330043	0.887468	-0.113691	0.226223	1
enr-dpc	0.772293	0.326054	0.892479	-0.120186	0.227707	1
enr-mull	0.812178	0.400332	0.823691	-0.0115133	0.187822	1
enr-mulr	0.780716	0.368621	0.82419	-0.0434746	0.219284	1
enr-mlll	0.81093	0.421793	0.778272	0.0326574	0.18907	1
enr-mllr	0.772268	0.419875	0.704785	0.0674825	0.227732	1
enr-gol	0.712049	0.406674	0.61075	0.101299	0.287951	1
enr-gor	0.601876	0.305192	0.593367	0.00850894	0.398124	1
enr-men	0.680245	0.327572	0.705347	-0.0251015	0.319755	1
enr-mex	0.611014	0.293793	0.634442	-0.023428	0.388986	1
enr-mps	0.533114	0.345143	0.375943	0.157172	0.466886	1
enr-mpi	0.567218	0.298333	0.537771	0.0294469	0.432782	1
enr-mal	0.723492	0.328131	0.790723	-0.0672307	0.276508	1
enr-mcph	0.791354	0.354141	0.874428	-0.0830732	0.208646	1
enr-mch	0.769096	0.388565	0.761062	0.00803346	0.230904	1
enr-mzy	0.508284	0.297815	0.420937	0.0873469	0.491716	1
enr-msbal	0.743507	0.373161	0.740691	0.00281555	0.256493	1
enr-mphn	0.757356	0.33029	0.854131	-0.0967759	0.242644	1
enr-mmph	0.776437	0.328658	0.895558	-0.119121	0.223563	1
enr-mmul	0.797858	0.371797	0.852122	-0.0542639	0.202142	1
enr-mmll	0.791452	0.415164	0.752576	0.0388755	0.208548	1
enr-mgo	0.568094	0.356359	0.42347	0.144624	0.431906	1
exl-exr	0.792717	0.455425	0.674583	0.118134	0.207283	1
exl-psl	0.543133	0.331408	0.42345	0.119683	0.456867	1
exl-psr	0.789477	0.455039	0.668875	0.120602	0.210523	1
exl-pil	0.512926	0.346758	0.332335	0.18059	0.487074	1
exl-pir	0.780666	0.445373	0.670586	0.11008	0.219334	1
exl-prn	0.691844	0.32868	0.726327	-0.0344831	0.308156	1
exl-sn	0.660224	0.375797	0.568854	0.09137	0.339776	1
exl-all	0.653886	0.336832	0.634107	0.0197785	0.346114	1
exl-alr	0.690778	0.410542	0.560474	0.130305	0.309222	1
exl-ls	0.70759	0.348078	0.719023	-0.0114335	0.29241	1
exl-li	0.772246	0.462585	0.619322	0.152924	0.227754	1
exl-cphl	0.709523	0.326733	0.765581	-0.0560575	0.290477	1
exl-cphr	0.714478	0.382859	0.663238	0.0512398	0.285522	1
exl-chl	0.676329	0.316334	0.719991	-0.0436619	0.323671	1
exl-chr	0.758758	0.41701	0.683498	0.0752607	0.241242	1
exl-pg	0.752221	0.396089	0.712265	0.0399564	0.247779	1
exl-gn	0.779063	0.411472	0.735181	0.0438815	0.220937	1
exl-zyl	0.290444	0.211395	0.1581	0.132345	0.709556	1
exl-zyr	0.684625	0.40424	0.560771	0.123854	0.315375	1
exl-sball	0.675239	0.345648	0.659182	0.0160576	0.324761	1
exl-sbalr	0.688876	0.431684	0.514384	0.174492	0.311124	1
exl-phnl	0.659291	0.352824	0.612934	0.0463573	0.340709	1
exl-phnr	0.662468	0.39059	0.543755	0.118713	0.337532	1
exl-mphl	0.689883	0.331609	0.716548	-0.0266655	0.310117	1
exl-mphr	0.687095	0.395313	0.583563	0.103532	0.312905	1
exl-dpc	0.693896	0.368423	0.650946	0.0429498	0.306104	1
exl-mull	0.696133	0.304595	0.783076	-0.0869428	0.303867	1
exl-mulr	0.753095	0.436447	0.633296	0.119799	0.246905	1
exl-mlll	0.717627	0.374962	0.685329	0.0322978	0.282373	1
exl-mllr	0.762725	0.466561	0.592328	0.170397	0.237275	1
exl-gol	0.472541	0.307881	0.32932	0.143221	0.527459	1
exl-gor	0.731228	0.372589	0.717278	0.0139502	0.268772	1
exl-men	0.716344	0.442238	0.548212	0.168132	0.283656	1
exl-mex	0.792717	0.455425	0.674583	0.118134	0.207283	1
exl-mps	0.735476	0.439276	0.592399	0.143076	0.264524	1
exl-mpi	0.717134	0.435047	0.564173	0.15296	0.282866	1
exl-mal	0.662341	0.377211	0.57026	0.0920808	0.337659	1
exl-mcph	0.718999	0.357118	0.723762	-0.00476306	0.281001	1
exl-mch	0.725327	0.368595	0.713464	0.0118634	0.274673	1
exl-mzy	0.534065	0.359046	0.350038	0.184027	0.465935	1
exl-msbal	0.692645	0.393126	0.599038	0.0936067	0.307355	1
exl-mphn	0.669775	0.378958	0.581634	0.088141	0.330225	1
exl-mmph	0.694861	0.366173	0.657375	0.0374861	0.305139	1
exl-mmul	0.732265	0.369244	0.726043	0.00622243	0.267735	1
exl-mmll	0.748535	0.424629	0.647811	0.100724	0.251465	1
exl-mgo	0.539941	0.371694	0.336496	0.203446	0.460059	1
exr-psl	0.765505	0.420406	0.690198	0.0753075	0.234495	1
exr-psr	0.405168	0.294346	0.221644	0.183524	0.594832	1
exr-pil	0.786622	0.41799	0.737265	0.0493575	0.213378	1
exr-pir	0.459637	0.290635	0.338004	0.121633	0.540363	1
exr-prn	0.687727	0.191905	0.991644	-0.303917	0.312273	1
exr-sn	0.683461	0.259554	0.847814	-0.164353	0.316539	1
exr-all	0.732607	0.338362	0.788489	-0.0558827	0.267393	1
exr-alr	0.662531	0.26909	0.786883	-0.124352	0.337469	1
exr-ls	0.757624	0.323462	0.868324	-0.1107	0.242376	1
exr-li	0.812634	0.445069	0.735129	0.0775044	0.187366	1
exr-cphl	0.765553	0.337275	0.856557	-0.0910037	0.234447	1
exr-cphr	0.736383	0.307389	0.85799	-0.121606	0.263617	1
exr-chl	0.805643	0.419805	0.771675	0.0339681	0.194357	1
exr-chr	0.701997	0.377204	0.649587	0.0524102	0.298003	1
exr-pg	0.761491	0.391342	0.740298	0.0211926	0.238509	1
exr-gn	0.799088	0.406735	0.784705	0.0143829	0.200912	1
exr-zyl	0.669075	0.390475	0.5572	0.111875	0.330925	1
exr-zyr	0.287153	0.184681	0.204945	0.0822086	0.712847	1
exr-sball	0.728799	0.347712	0.762173	-0.0333746	0.271201	1
exr-sbalr	0.648715	0.32003	0.657369	-0.00865401	0.351285	1
exr-phnl	0.701035	0.285834	0.830402	-0.129366	0.298965	1
exr-phnr	0.685736	0.277425	0.816622	-0.130886	0.314264	1
exr-mphl	0.724982	0.302399	0.845166	-0.120184	0.275018	1
exr-mphr	0.707413	0.288368	0.83809	-0.130677	0.292587	1
exr-dpc	0.719327	0.295429	0.847796	-0.128469	0.280673	1
exr-mull	0.812055	0.4086	0.80691	0.00514481	0.187945	1
exr-mulr	0.723182	0.328043	0.790279	-0.0670961	0.276818	1
exr-mlll	0.821614	0.464113	0.715002	0.106612	0.178386	1
exr-mllr	0.73865	0.4239	0.629499	0.109151	0.26135	1
exr-gol	0.734901	0.427448	0.614905	0.119996	0.265099	1
exr-gor	0.512193	0.30389	0.416607	0.0955861	0.487807	1
exr-men	0.695814	0.35898	0.673669	0.0221453	0.304186	1
exr-mex	0.792717	0.455425	0.674583	0.118134	0.207283	1
exr-mps	0.685761	0.389784	0.591955	0.0938065	0.314239	1
exr-mpi	0.723365	0.385878	0.674975	0.0483905	0.276635	1
exr-mal	0.69662	0.297835	0.79757	-0.10095	0.30338	1
exr-mcph	0.759351	0.324092	0.870518	-0.111167	0.240649	1
exr-mch	0.759467	0.390597	0.737739	0.0217273	0.240533	1
exr-mzy	0.541767	0.371233	0.341067	0.200699	0.458233	1
exr-msbal	0.697358	0.339859	0.714998	-0.0176396	0.302642	1
exr-mphn	0.703562	0.284761	0.837601	-0.134039	0.296438	1
exr-mmph	0.723816	0.296773	0.854086	-0.13027	0.276184	1
exr-mmul	0.782441	0.362983	0.838917	-0.0564758	0.217559	1
exr-mmll	0.78676	0.440682	0.692156	0.0946041	0.21324	1
exr-mgo	0.586435	0.388293	0.396283	0.190152	0.413565	1
psl-psr	0.769954	0.418705	0.702497	0.0674569	0.230046	1
psl-pil	0.502847	0.295552	0.41459	0.0882565	0.497153	1
psl-pir	0.758171	0.415431	0.685479	0.0726918	0.241829	1
psl-prn	0.723339	0.314192	0.818293	-0.0949547	0.276661	1
psl-sn	0.701067	0.30709	0.787955	-0.0868878	0.298933	1
psl-all	0.658331	0.314356	0.687951	-0.0296198	0.341669	1
psl-alr	0.68337	0.379872	0.606995	0.0763746	0.31663	1
psl-ls	0.726367	0.341114	0.770506	-0.0441393	0.273633	1
psl-li	0.769909	0.435445	0.668927	0.100981	0.230091	1
psl-cphl	0.72975	0.334387	0.790725	-0.0609753	0.27025	1
psl-cphr	0.732233	0.372784	0.718898	0.0133348	0.267767	1
psl-chl	0.708016	0.355043	0.705946	0.00206998	0.291984	1
psl-chr	0.760721	0.406842	0.707757	0.0529634	0.239279	1
psl-pg	0.756924	0.38933	0.735186	0.0217374	0.243076	1
psl-gn	0.77685	0.40727	0.73916	0.0376898	0.22315	1
psl-zyl	0.395236	0.237338	0.315797	0.0794397	0.604764	1
psl-zyr	0.615112	0.379857	0.47051	0.144602	0.384888	1
psl-sball	0.701848	0.303604	0.796487	-0.0946389	0.298152	1
psl-sbalr	0.697856	0.375236	0.645241	0.0526148	0.302144	1
psl-phnl	0.699938	0.286801	0.826273	-0.126335	0.300062	1
psl-phnr	0.692535	0.321293	0.742484	-0.0499487	0.307465	1
psl-mphl	0.718958	0.30462	0.828677	-0.109719	0.281042	1
psl-mphr	0.712155	0.351516	0.721278	-0.00912249	0.287845	1
psl-dpc	0.719936	0.325952	0.787968	-0.0680326	0.280064	1
psl-mull	0.720081	0.335632	0.768898	-0.0488172	0.279919	1
psl-mulr	0.754674	0.417497	0.674354	0.0803205	0.245326	1
psl-mlll	0.739352	0.3768	0.725104	0.0142482	0.260648	1
psl-mllr	0.761664	0.44069	0.641949	0.119715	0.238336	1
psl-gol	0.529651	0.360413	0.338475	0.191176	0.470349	1
psl-gor	0.702962	0.375473	0.654978	0.0479839	0.297038	1
psl-men	0.679341	0.39972	0.559242	0.120099	0.320659	1
psl-mex	0.669113	0.354435	0.629356	0.0397569	0.330887	1
psl-mps	0.769954	0.418705	0.702497	0.0674569	0.230046	1
psl-mpi	0.702818	0.393687	0.618263	0.0845557	0.297182	1
psl-mal	0.673678	0.339066	0.669224	0.00445449	0.326322	1
psl-mcph	0.734756	0.353803	0.761906	-0.02715	0.265244	1
psl-mch	0.736488	0.382322	0.708332	0.0281559	0.263512	1
psl-mzy	0.516841	0.367319	0.299043	0.217798	0.483159	1
psl-msbal	0.710484	0.334976	0.751017	-0.0405326	0.289516	1
psl-mphn	0.701957	0.305697	0.79252	-0.0905625	0.298043	1
psl-mmph	0.719732	0.327733	0.783998	-0.0642666	0.280268	1
psl-mmul	0.742007	0.370979	0.742057	-5.00666e-05	0.257993	1
psl-mmll	0.755334	0.407884	0.694901	0.060433	0.244666	1
psl-mgo	0.559683	0.387648	0.344071	0.215612	0.440317	1
psr-pil	0.784617	0.408361	0.752511	0.0321054	0.215383	1
psr-pir	0.446246	0.328017	0.236459	0.209788	0.553754	1
psr-prn	0.73047	0.242144	0.976651	-0.246181	0.26953	1
psr-sn	0.707875	0.281277	0.853196	-0.145321	0.292125	1
psr-all	0.713749	0.338759	0.749981	-0.0362316	0.286251	1
psr-alr	0.64605	0.307142	0.677816	-0.0317656	0.35395	1
psr-ls	0.750467	0.327194	0.846546	-0.096079	0.249533	1
psr-li	0.785555	0.423715	0.723681	0.0618739	0.214445	1
psr-cphl	0.761443	0.34121	0.840466	-0.0790227	0.238557	1
psr-cphr	0.739857	0.327627	0.824461	-0.0846031	0.260143	1
psr-chl	0.783225	0.406359	0.753732	0.029493	0.216775	1
psr-chr	0.712309	0.379563	0.665492	0.0468167	0.287691	1
psr-pg	0.748083	0.386313	0.72354	0.0245433	0.251917	1
psr-gn	0.786733	0.408885	0.755696	0.0310369	0.213267	1
psr-zyl	0.62657	0.365578	0.521983	0.104587	0.37343	1
psr-zyr	0.341782	0.229754	0.224056	0.117726	0.658218	1
psr-sball	0.709764	0.339321	0.740885	-0.0311214	0.290236	1
psr-sbalr	0.661943	0.321901	0.680084	-0.0181403	0.338057	1
psr-phnl	0.714659	0.289403	0.850512	-0.135853	0.285341	1
psr-phnr	0.708006	0.290658	0.834696	-0.12669	0.291994	1
psr-mphl	0.741805	0.30416	0.875291	-0.133486	0.258195	1
psr-mphr	0.726947	0.30246	0.848976	-0.122028	0.273053	1
psr-dpc	0.735944	0.301057	0.869774	-0.13383	0.264056	1
psr-mull	0.786607	0.396866	0.779483	0.00712391	0.213393	1
psr-mulr	0.73143	0.344	0.77486	-0.0434298	0.26857	1
psr-mlll	0.791984	0.428691	0.726586	0.0653981	0.208016	1
psr-mllr	0.738242	0.415277	0.64593	0.0923122	0.261758	1
psr-gol	0.713661	0.433712	0.559898	0.153763	0.286339	1
psr-gor	0.578847	0.326161	0.505371	0.0734761	0.421153	1
psr-men	0.646439	0.34705	0.598779	0.0476602	0.353561	1
psr-mex	0.692961	0.410775	0.564371	0.128589	0.307039	1
psr-mps	0.769954	0.418705	0.702497	0.0674569	0.230046	1
psr-mpi	0.74239	0.387496	0.709787	0.0326026	0.25761	1
psr-mal	0.677381	0.317	0.720762	-0.0433816	0.322619	1
psr-mcph	0.753944	0.334507	0.838876	-0.0849312	0.246056	1
psr-mch	0.746524	0.385189	0.72267	0.0238539	0.253476	1
psr-mzy	0.529015	0.351967	0.354097	0.174918	0.470985	1
psr-msbal	0.689133	0.331283	0.715701	-0.0265676	0.310867	1
psr-mphn	0.716607	0.291481	0.850252	-0.133645	0.283393	1
psr-mmph	0.738127	0.303716	0.868821	-0.130694	0.261873	1
psr-mmul	0.765196	0.360173	0.810046	-0.0448507	0.234804	1
psr-mmll	0.765925	0.417488	0.696873	0.0690512	0.234075	1
psr-mgo	0.596743	0.403818	0.385851	0.210892	0.403257	1
pil-pir	0.781301	0.414805	0.732991	0.0483093	0.218699	1
pil-prn	0.78765	0.36044	0.854419	-0.0667697	0.21235	1
pil-sn	0.733327	0.349674	0.767305	-0.0339785	0.266673	1
pil-all	0.703212	0.343372	0.71968	-0.0164678	0.296788	1
pil-alr	0.720694	0.411846	0.617696	0.102998	0.279306	1
pil-ls	0.759044	0.359216	0.799654	-0.0406107	0.240956	1
pil-li	0.785724	0.441804	0.687839	0.097885	0.214276	1
pil-cphl	0.762523	0.352961	0.819125	-0.0566017	0.237477	1
pil-cphr	0.77148	0.38887	0.765219	0.00626085	0.22852	1
pil-chl	0.72432	0.341539	0.765561	-0.0412415	0.27568	1
pil-chr	0.780555	0.418825	0.723461	0.0570942	0.219445	1
pil-pg	0.771293	0.368866	0.804853	-0.0335605	0.228707	1
pil-gn	0.788212	0.394957	0.78651	0.00170251	0.211788	1
pil-zyl	0.392179	0.198892	0.386572	0.00560632	0.607821	1
pil-zyr	0.626166	0.372794	0.506745	0.119422	0.373834	1
pil-sball	0.715159	0.361206	0.707907	0.00725215	0.284841	1
pil-sbalr	0.725803	0.40925	0.633106	0.0926972	0.274197	1
pil-phnl	0.71566	0.34456	0.7422	-0.0265401	0.28434	1
pil-phnr	0.711637	0.369924	0.683426	0.0282109	0.288363	1
pil-mphl	0.74373	0.337283	0.812894	-0.0691638	0.25627	1
pil-mphr	0.746518	0.384462	0.724112	0.0224059	0.253482	1
pil-dpc	0.75217	0.361743	0.780854	-0.0286834	0.24783	1
pil-mull	0.7422	0.344874	0.794653	-0.052453	0.2578	1
pil-mulr	0.788615	0.447083	0.683065	0.105551	0.211385	1
pil-mlll	0.750244	0.378536	0.743415	0.00682861	0.249756	1
pil-mllr	0.774105	0.457524	0.633163	0.140943	0.225895	1
pil-gol	0.527435	0.316753	0.421364	0.106071	0.472565	1
pil-gor	0.709178	0.341897	0.734562	-0.0253835	0.290822	1
pil-men	0.696979	0.388668	0.616621	0.0803575	0.303021	1
pil-mex	0.703416	0.335611	0.735608	-0.0321928	0.296584	1
pil-mps	0.737209	0.369087	0.736245	0.000964132	0.262791	1
pil-mpi	0.781301	0.414805	0.732991	0.0483093	0.218699	1
pil-mal	0.704865	0.377867	0.653997	0.0508681	0.295135	1
pil-mcph	0.77277	0.371971	0.801599	-0.0288282	0.22723	1
pil-mch	0.755111	0.381843	0.746537	0.00857407	0.244889	1
pil-mzy	0.538986	0.327987	0.421998	0.116988	0.461014	1
pil-msbal	0.733585	0.387814	0.691541	0.0420431	0.266415	1
pil-mphn	0.72338	0.363133	0.720496	0.00288462	0.27662	1
pil-mmph	0.751421	0.36195	0.778943	-0.0275215	0.248579	1
pil-mmul	0.768357	0.391626	0.753462	0.0148946	0.231643	1
pil-mmll	0.767595	0.417388	0.700415	0.0671804	0.232405	1
pil-mgo	0.548024	0.346644	0.402761	0.145263	0.451976	1
pir-prn	0.778182	0.279756	0.996851	-0.218669	0.221818	1
pir-sn	0.727222	0.299687	0.85507	-0.127848	0.272778	1
pir-all	0.74664	0.339731	0.813818	-0.0671783	0.25336	1
pir-alr	0.70202	0.346045	0.71195	-0.00992995	0.29798	1
pir-ls	0.793058	0.347814	0.890487	-0.0974293	0.206942	1
pir-li	0.823575	0.429331	0.788488	0.035087	0.176425	1
pir-cphl	0.805216	0.36041	0.889612	-0.0843956	0.194784	1
pir-cphr	0.779294	0.345601	0.867387	-0.0880929	0.220706	1
pir-chl	0.803628	0.402266	0.802722	0.000905136	0.196372	1
pir-chr	0.754376	0.37508	0.758591	-0.00421541	0.245624	1
pir-pg	0.776597	0.365781	0.821632	-0.045035	0.223403	1
pir-gn	0.809767	0.392171	0.835193	-0.0254255	0.190233	1
pir-zyl	0.620591	0.357057	0.527068	0.0935225	0.379409	1
pir-zyr	0.346239	0.186329	0.319821	0.0264184	0.653761	1
pir-sball	0.732288	0.362431	0.739715	-0.00742681	0.267712	1
pir-sbalr	0.692032	0.367578	0.648908	0.0431243	0.307968	1
pir-phnl	0.731567	0.317948	0.827239	-0.0956713	0.268433	1
pir-phnr	0.716079	0.316161	0.799835	-0.0837566	0.283921	1
pir-mphl	0.768609	0.324739	0.88774	-0.119131	0.231391	1
pir-mphr	0.755847	0.327645	0.856405	-0.100557	0.244153	1
pir-dpc	0.768443	0.327453	0.881981	-0.113537	0.231557	1
pir-mull	0.82792	0.406975	0.841891	-0.0139706	0.17208	1
pir-mulr	0.774244	0.362892	0.822704	-0.04846	0.225756	1
pir-mlll	0.824863	0.433166	0.783393	0.0414694	0.175137	1
pir-mllr	0.7756	0.417004	0.717192	0.0584076	0.2244	1
pir-gol	0.72221	0.402017	0.640385	0.0818241	0.27779	1
pir-gor	0.574532	0.285509	0.578045	-0.00351334	0.425468	1
pir-men	0.626829	0.338113	0.577432	0.0493972	0.373171	1
pir-mex	0.68239	0.370919	0.622942	0.059448	0.31761	1
pir-mps	0.699056	0.399232	0.599649	0.0994079	0.300944	1
pir-mpi	0.781301	0.414805	0.732991	0.0483093	0.218699	1
pir-mal	0.728683	0.330293	0.79678	-0.0680969	0.271317	1
pir-mcph	0.798156	0.354733	0.886846	-0.0886906	0.201844	1
pir-mch	0.785208	0.378844	0.812729	-0.0275209	0.214792	1
pir-mzy	0.526469	0.320914	0.41111	0.115359	0.473531	1
pir-msbal	0.72275	0.373643	0.698213	0.0245364	0.27725	1
pir-mphn	0.733377	0.320137	0.826481	-0.0931038	0.266623	1
pir-mmph	0.76834	0.32768	0.881319	-0.112979	0.23166	1
pir-mmul	0.810839	0.377892	0.865894	-0.0550553	0.189161	1
pir-mmll	0.803919	0.420187	0.767465	0.0364544	0.196081	1
pir-mgo	0.59125	0.366567	0.449367	0.141884	0.40875	1
prn-sn	0.536114	0.179446	0.713336	-0.177222	0.463886	1
prn-all	0.728851	0.411171	0.63536	0.0934913	0.271149	1
prn-alr	0.687385	0.338773	0.697225	-0.00983987	0.312615	1
prn-ls	0.693062	0.322869	0.740386	-0.0473243	0.306938	1
prn-li	0.648857	0.366029	0.565657	0.0831999	0.351143	1
prn-cphl	0.698029	0.300099	0.795859	-0.09783	0.301971	1
prn-cphr	0.691638	0.323993	0.735289	-0.043651	0.308362	1
prn-chl	0.658299	0.384076	0.548447	0.109853	0.341701	1
prn-chr	0.629254	0.293937	0.670634	-0.04138	0.370746	1
prn-pg	0.694736	0.371946	0.64558	0.0491557	0.305264	1
prn-gn	0.744334	0.36361	0.761447	-0.0171133	0.255666	1
prn-zyl	0.533847	0.2629	0.541893	-0.00804623	0.466153	1
prn-zyr	0.451381	0.262005	0.378752	0.0726294	0.548619	1
prn-sball	0.658554	0.310827	0.695456	-0.0369014	0.341446	1
prn-sbalr	0.651645	0.252693	0.797905	-0.14626	0.348355	1
prn-phnl	0.662451	0.227914	0.869074	-0.206623	0.337549	1
prn-phnr	0.636585	0.201517	0.870137	-0.233552	0.363415	1
prn-mphl	0.684225	0.238352	0.891745	-0.207521	0.315775	1
prn-mphr	0.690812	0.257649	0.866328	-0.175515	0.309188	1
prn-dpc	0.6926	0.249271	0.886658	-0.194058	0.3074	1
prn-mull	0.672737	0.337581	0.670311	0.00242593	0.327263	1
prn-mulr	0.628459	0.339752	0.577415	0.0510444	0.371541	1
prn-mlll	0.659418	0.366791	0.585256	0.0741628	0.340582	1
prn-mllr	0.614659	0.343948	0.541421	0.0732376	0.385341	1
prn-gol	0.622778	0.335909	0.573737	0.0490407	0.377222	1
prn-gor	0.594622	0.254257	0.680729	-0.086107	0.405378	1
prn-men	0.842215	0.341186	1.00206	-0.159843	0.157785	1
prn-mex	0.808411	0.284649	1.04752	-0.239112	0.191589	1
prn-mps	0.772113	0.304231	0.935763	-0.163651	0.227887	1
prn-mpi	0.854295	0.363412	0.981767	-0.127471	0.145705	1
prn-mal	0.758536	0.393488	0.730095	0.0284406	0.241464	1
prn-mcph	0.697385	0.310797	0.773176	-0.0757908	0.302615	1
prn-mch	0.68141	0.34466	0.6735	0.00790953	0.31859	1
prn-mzy	0.606565	0.317158	0.578814	0.0277509	0.393435	1
prn-msbal	0.718469	0.269022	0.898893	-0.180425	0.281531	1
prn-mphn	0.693042	0.232905	0.920273	-0.227232	0.306958	1
prn-mmph	0.695017	0.250487	0.889061	-0.194043	0.304983	1
prn-mmul	0.686484	0.325868	0.721233	-0.0347482	0.313516	1
prn-mmll	0.648027	0.35131	0.593434	0.0545928	0.351973	1
prn-mgo	0.578836	0.327103	0.503466	0.0753704	0.421164	1
sn-all	0.69543	0.349884	0.691092	0.00433776	0.30457	1
sn-alr	0.665905	0.261317	0.809175	-0.143271	0.334095	1
sn-ls	0.646353	0.371518	0.549668	0.0966843	0.353647	1
sn-li	0.659862	0.392805	0.534115	0.125748	0.340138	1
sn-cphl	0.654428	0.369022	0.570811	0.0836162	0.345572	1
sn-cphr	0.63068	0.385056	0.491248	0.139432	0.36932	1
sn-chl	0.569235	0.38168	0.375108	0.194126	0.430765	1
sn-chr	0.5585	0.287772	0.541457	0.0170435	0.4415	1
sn-pg	0.689972	0.358567	0.66281	0.0271618	0.310028	1
sn-gn	0.733327	0.357389	0.751875	-0.0185485	0.266673	1
sn-zyl	0.491582	0.298382	0.386399	0.105183	0.508418	1
sn-zyr	0.45419	0.284331	0.339719	0.114471	0.54581	1
sn-sball	0.502126	0.199542	0.605169	-0.103042	0.497874	1
sn-sbalr	0.479152	0.230193	0.497918	-0.0187663	0.520848	1
sn-phnl	0.125754	-0.00838656	0.268282	-0.142527	0.874246	1
sn-phnr	0.0863838	0.102863	-0.0329587	0.119342	0.913616	1
sn-mphl	0.416998	0.218249	0.397497	0.019501	0.583002	1
sn-mphr	0.400299	0.279664	0.24127	0.159029	0.599701	1
sn-dpc	0.391009	0.252701	0.276615	0.114394	0.608991	1
sn-mull	0.56493	0.359137	0.411587	0.153343	0.43507	1
sn-mulr	0.516831	0.360257	0.313147	0.203684	0.483169	1
sn-mlll	0.620497	0.394599	0.451795	0.168702	0.379503	1
sn-mllr	0.588352	0.355986	0.464732	0.12362	0.411648	1
sn-gol	0.604265	0.330203	0.548123	0.0561419	0.395735	1
sn-gor	0.592725	0.240698	0.704055	-0.11133	0.407275	1
sn-men	0.801308	0.319391	0.963836	-0.162527	0.198692	1
sn-mex	0.765488	0.304898	0.921179	-0.155692	0.234512	1
sn-mps	0.742849	0.298252	0.889193	-0.146344	0.257151	1
sn-mpi	0.80631	0.342797	0.927025	-0.120715	0.19369	1
sn-mal	0.626755	0.321266	0.610979	0.0157762	0.373245	1
sn-mcph	0.64219	0.378031	0.528317	0.113873	0.35781	1
sn-mch	0.552367	0.34794	0.408856	0.143512	0.447633	1
sn-mzy	0.550775	0.334927	0.431697	0.119078	0.449225	1
sn-msbal	0.38103	0.141495	0.479069	-0.0980397	0.61897	1
sn-mphn	0.0676799	0.0278402	0.0796795	-0.0119996	0.93232	1
sn-mmph	0.41765	0.262518	0.310264	0.107386	0.58235	1
sn-mmul	0.567506	0.354394	0.426224	0.141282	0.432494	1
sn-mmll	0.603936	0.375601	0.456669	0.147267	0.396064	1
sn-mgo	0.527713	0.313904	0.427619	0.100095	0.472287	1
all-alr	0.781537	0.393038	0.776999	0.00453831	0.218463	1
all-ls	0.722865	0.403264	0.639202	0.0836635	0.277135	1
all-li	0.719423	0.422816	0.593213	0.12621	0.280577	1
all-cphl	0.7204	0.356302	0.728195	-0.00779535	0.2796	1
all-cphr	0.715555	0.438828	0.553453	0.162101	0.284445	1
all-chl	0.613387	0.345678	0.535419	0.0779688	0.386613	1
all-chr	0.686388	0.441143	0.49049	0.195898	0.313612	1
all-pg	0.706952	0.339166	0.735573	-0.0286205	0.293048	1
all-gn	0.738283	0.342082	0.792401	-0.0541179	0.261717	1
all-zyl	0.483955	0.270636	0.42664	0.0573156	0.516045	1
all-zyr	0.511242	0.314912	0.39266	0.118582	0.488758	1
all-sball	0.262686	0.231341	0.0626899	0.199996	0.737314	1
all-sbalr	0.715905	0.414439	0.602932	0.112973	0.284095	1
all-phnl	0.591215	0.302325	0.577779	0.0134356	0.408785	1
all-phnr	0.705834	0.360759	0.690149	0.0156849	0.294166	1
all-mphl	0.659246	0.329613	0.659266	-2.0665e-05	0.340754	1
all-mphr	0.691987	0.427412	0.52915	0.162837	0.308013	1
all-dpc	0.699929	0.400518	0.598822	0.101107	0.300071	1
all-mull	0.682359	0.342385	0.679949	0.00241071	0.317641	1
all-mulr	0.713568	0.51512	0.396895	0.316673	0.286432	1
all-mlll	0.665775	0.358996	0.613559	0.052216	0.334225	1
all-mllr	0.679139	0.451857	0.454562	0.224576	0.320861	1
all-gol	0.559572	0.291117	0.53691	0.022662	0.440428	1
all-gor	0.635975	0.279311	0.713328	-0.0773524	0.364025	1
all-men	0.740666	0.324074	0.833184	-0.0925184	0.259334	1
all-mex	0.716387	0.301048	0.830677	-0.11429	0.283613	1
all-mps	0.676597	0.324069	0.705056	-0.0284587	0.323403	1
all-mpi	0.767063	0.335702	0.862721	-0.0956585	0.232937	1
all-mal	0.781537	0.393038	0.776999	0.00453831	0.218463	1
all-mcph	0.741385	0.408027	0.666717	0.0746682	0.258615	1
all-mch	0.637855	0.388217	0.499275	0.13858	0.362145	1
all-mzy	0.508168	0.312967	0.390401	0.117766	0.491832	1
all-msbal	0.651977	0.427306	0.449342	0.202635	0.348023	1
all-mphn	0.701562	0.36615	0.670825	0.0307372	0.298438	1
all-mmph	0.709142	0.400252	0.617782	0.0913609	0.290858	1
all-mmul	0.716758	0.441711	0.550094	0.166664	0.283242	1
all-mmll	0.668969	0.398918	0.5401	0.128868	0.331031	1
all-mgo	0.495117	0.284661	0.420912	0.0742051	0.504883	1
alr-ls	0.728405	0.371852	0.713106	0.0152991	0.271595	1
alr-li	0.705271	0.409181	0.592181	0.11309	0.294729	1
alr-cphl	0.734378	0.375693	0.717371	0.0170074	0.265622	1
alr-cphr	0.680392	0.343601	0.673583	0.00680947	0.319608	1
alr-chl	0.666591	0.424494	0.484195	0.182396	0.333409	1
alr-chr	0.576509	0.278283	0.596453	-0.0199434	0.423491	1
alr-pg	0.673754	0.311993	0.723521	-0.049767	0.326246	1
alr-gn	0.730817	0.323002	0.81563	-0.084813	0.269183	1
alr-zyl	0.54022	0.311629	0.457181	0.083039	0.45978	1
alr-zyr	0.432795	0.279641	0.306308	0.126487	0.567205	1
alr-sball	0.736381	0.354771	0.76322	-0.0268388	0.263619	1
alr-sbalr	0.286169	0.153659	0.265021	0.0211481	0.713831	1
alr-phnl	0.711245	0.313977	0.794535	-0.0832908	0.288755	1
alr-phnr	0.582707	0.256928	0.651557	-0.0688507	0.417293	1
alr-mphl	0.679941	0.352435	0.655012	0.0249296	0.320059	1
alr-mphr	0.597338	0.299075	0.596525	0.000812653	0.402662	1
alr-dpc	0.657938	0.327583	0.660709	-0.00277135	0.342062	1
alr-mull	0.734642	0.440275	0.588734	0.145908	0.265358	1
alr-mulr	0.665247	0.334711	0.661073	0.00417459	0.334753	1
alr-mlll	0.70575	0.440201	0.5311	0.174651	0.29425	1
alr-mllr	0.611778	0.362013	0.499531	0.112247	0.388222	1
alr-gol	0.627335	0.336325	0.582021	0.0453146	0.372665	1
alr-gor	0.525518	0.236437	0.578163	-0.0526441	0.474482	1
alr-men	0.739685	0.374453	0.730463	0.00922139	0.260315	1
alr-mex	0.722657	0.331245	0.782824	-0.0601675	0.277343	1
alr-mps	0.674825	0.347987	0.653675	0.02115	0.325175	1
alr-mpi	0.736632	0.402121	0.669022	0.0676096	0.263368	1
alr-mal	0.781537	0.393038	0.776999	0.00453831	0.218463	1
alr-mcph	0.727688	0.36563	0.724116	0.00357194	0.272312	1
alr-mch	0.599274	0.341548	0.515453	0.0838213	0.400726	1
alr-mzy	0.534584	0.307658	0.453852	0.0807319	0.465416	1
alr-msbal	0.704796	0.329856	0.74988	-0.0450838	0.295204	1
alr-mphn	0.705901	0.302791	0.80622	-0.10032	0.294099	1
alr-mmph	0.669783	0.336238	0.66709	0.00269251	0.330217	1
alr-mmul	0.712991	0.362932	0.700118	0.0128737	0.287009	1
alr-mmll	0.654941	0.384957	0.539968	0.114973	0.345059	1
alr-mgo	0.490667	0.313865	0.353604	0.137063	0.509333	1
ls-li	0.690906	0.418569	0.544674	0.146232	0.309094	1
ls-cphl	0.35548	0.166115	0.378731	-0.0232509	0.64452	1
ls-cphr	0.28963	0.212265	0.154729	0.134901	0.71037	1
ls-chl	0.555933	0.36214	0.387585	0.168348	0.444067	1
ls-chr	0.608561	0.323972	0.569178	0.0393832	0.391439	1
ls-pg	0.682804	0.346289	0.673029	0.00977502	0.317196	1
ls-gn	0.727814	0.368333	0.718962	0.00885191	0.272186	1
ls-zyl	0.541817	0.322264	0.439107	0.10271	0.458183	1
ls-zyr	0.529615	0.335733	0.387763	0.141852	0.470385	1
ls-sball	0.712845	0.341311	0.743068	-0.0302231	0.287155	1
ls-sbalr	0.728258	0.279445	0.897626	-0.169369	0.271742	1
ls-phnl	0.680846	0.368642	0.624407	0.0564383	0.319154	1
ls-phnr	0.694865	0.36846	0.652811	0.0420548	0.305135	1
ls-mphl	0.619449	0.371098	0.496703	0.122746	0.380551	1
ls-mphr	0.636682	0.346981	0.579402	0.0572796	0.363318	1
ls-dpc	0.638945	0.326415	0.62506	0.0138845	0.361055	1
ls-mull	0.524895	0.305167	0.439455	0.0854398	0.475105	1
ls-mulr	0.456296	0.273837	0.364917	0.0913787	0.543704	1
ls-mlll	0.600153	0.405546	0.389215	0.210939	0.399847	1
ls-mllr	0.556162	0.347742	0.41684	0.139321	0.443838	1
ls-gol	0.630297	0.304575	0.651445	-0.0211475	0.369703	1
ls-gor	0.633951	0.27282	0.722262	-0.0883111	0.366049	1
ls-men	0.794154	0.339978	0.908352	-0.114198	0.205846	1
ls-mex	0.772649	0.325803	0.893691	-0.121042	0.227351	1
ls-mps	0.747055	0.334044	0.826023	-0.0789676	0.252945	1
ls-mpi	0.801034	0.35414	0.893788	-0.0927545	0.198966	1
ls-mal	0.720388	0.34688	0.747016	-0.0266283	0.279612	1
ls-mcph	0.310238	0.119578	0.381321	-0.0710825	0.689762	1
ls-mch	0.628411	0.361593	0.533636	0.0947749	0.371589	1
ls-mzy	0.583791	0.368393	0.430796	0.152995	0.416209	1
ls-msbal	0.750473	0.335524	0.829898	-0.0794251	0.249527	1
ls-mphn	0.68543	0.369726	0.631408	0.0540225	0.31457	1
ls-mmph	0.626459	0.345988	0.560943	0.0655167	0.373541	1
ls-mmul	0.453431	0.208557	0.489748	-0.0363172	0.546569	1
ls-mmll	0.626765	0.376506	0.500517	0.126248	0.373235	1
ls-mgo	0.605329	0.320796	0.569065	0.036264	0.394671	1
li-cphl	0.675409	0.404604	0.54161	0.133799	0.324591	1
li-cphr	0.675831	0.418795	0.514072	0.161759	0.324169	1
li-chl	0.576252	0.317843	0.516817	0.0594345	0.423748	1
li-chr	0.626379	0.320601	0.611557	0.0148223	0.373621	1
li-pg	0.515768	0.149056	0.733425	-0.217657	0.484232	1
li-gn	0.591796	0.24822	0.687153	-0.0953565	0.408204	1
li-zyl	0.589785	0.385766	0.40804	0.181746	0.410215	1
li-zyr	0.58519	0.374921	0.420537	0.164653	0.41481	1
li-sball	0.721233	0.387848	0.66677	0.0544632	0.278767	1
li-sbalr	0.727004	0.380618	0.692771	0.0342324	0.272996	1
li-phnl	0.679612	0.382437	0.594349	0.0852624	0.320388	1
li-phnr	0.684546	0.390291	0.588511	0.096035	0.315454	1
li-mphl	0.67638	0.405378	0.542004	0.134376	0.32362	1
li-mphr	0.680443	0.404353	0.55218	0.128263	0.319557	1
li-dpc	0.678708	0.403557	0.550303	0.128405	0.321292	1
li-mull	0.626264	0.370229	0.512069	0.114195	0.373736	1
li-mulr	0.597873	0.339232	0.517281	0.0805912	0.402127	1
li-mlll	0.536022	0.297424	0.477196	0.0588256	0.463978	1
li-mllr	0.493722	0.271702	0.44404	0.0496814	0.506278	1
li-gol	0.613373	0.287957	0.650832	-0.0374585	0.386627	1
li-gor	0.608693	0.26759	0.682207	-0.0735135	0.391307	1
li-men	0.815058	0.420446	0.789224	0.0258341	0.184942	1
li-mex	0.817816	0.445747	0.744138	0.0736783	0.182184	1
li-mps	0.784315	0.428034	0.712563	0.0717521	0.215685	1
li-mpi	0.817784	0.431652	0.772265	0.0455193	0.182216	1
li-mal	0.720994	0.400538	0.640913	0.0800812	0.279006	1
li-mcph	0.700623	0.412259	0.576728	0.123894	0.299377	1
li-mch	0.667796	0.333673	0.668247	-0.00045101	0.332204	1
li-mzy	0.645996	0.431165	0.429661	0.216334	0.354004	1
li-msbal	0.732996	0.386427	0.693138	0.0398582	0.267004	1
li-mphn	0.684293	0.384899	0.598788	0.0855052	0.315707	1
li-mmph	0.685986	0.399233	0.573505	0.112481	0.314014	1
li-mmul	0.727481	0.407058	0.640846	0.0866346	0.272519	1
li-mmll	0.556376	0.266123	0.580504	-0.0241286	0.443624	1
li-mgo	0.589092	0.302525	0.573134	0.0159583	0.410908	1
cphl-cphr	0.333101	0.169264	0.327673	0.00542775	0.666899	1
cphl-chl	0.528232	0.341701	0.373062	0.15517	0.471768	1
cphl-chr	0.60369	0.331331	0.544718	0.0589716	0.39631	1
cphl-pg	0.687613	0.342658	0.689911	-0.00229773	0.312387	1
cphl-gn	0.727296	0.364283	0.726027	0.00126931	0.272704	1
cphl-zyl	0.530783	0.313015	0.435534	0.0952481	0.469217	1
cphl-zyr	0.528255	0.342131	0.372247	0.156008	0.471745	1
cphl-sball	0.718977	0.321879	0.794195	-0.0752183	0.281023	1
cphl-sbalr	0.718722	0.267366	0.902712	-0.18399	0.281278	1
cphl-phnl	0.678961	0.368051	0.62182	0.0571409	0.321039	1
cphl-phnr	0.695958	0.371086	0.649744	0.0462135	0.304042	1
cphl-mphl	0.643102	0.35405	0.578104	0.0649978	0.356898	1
cphl-mphr	0.517894	0.277949	0.479889	0.0380047	0.482106	1
cphl-dpc	0.61894	0.311062	0.615755	0.00318469	0.38106	1
cphl-mull	0.425013	0.288024	0.273978	0.151035	0.574987	1
cphl-mulr	0.461786	0.27884	0.365893	0.095893	0.538214	1
cphl-mlll	0.626003	0.38084	0.490326	0.135677	0.373997	1
cphl-mllr	0.515556	0.337739	0.355634	0.159922	0.484444	1
cphl-gol	0.62229	0.3071	0.630379	-0.00808943	0.37771	1
cphl-gor	0.641839	0.276964	0.729751	-0.0879116	0.358161	1
cphl-men	0.800102	0.33883	0.922544	-0.122442	0.199898	1
cphl-mex	0.777891	0.326518	0.902746	-0.124855	0.222109	1
cphl-mps	0.753802	0.337362	0.832879	-0.0790778	0.246198	1
cphl-mpi	0.811001	0.361278	0.899445	-0.088444	0.188999	1
cphl-mal	0.735625	0.349776	0.771697	-0.0360726	0.264375	1
cphl-mcph	0.333101	0.169264	0.327673	0.00542775	0.666899	1
cphl-mch	0.616694	0.366087	0.501214	0.11548	0.383306	1
cphl-mzy	0.577238	0.367373	0.41973	0.157508	0.422762	1
cphl-msbal	0.759556	0.317562	0.883988	-0.124432	0.240444	1
cphl-mphn	0.693309	0.374489	0.63764	0.0556691	0.306691	1
cphl-mmph	0.636443	0.332941	0.607004	0.0294391	0.363557	1
cphl-mmul	0.294814	0.242813	0.104001	0.190813	0.705186	1
cphl-mmll	0.586885	0.351943	0.469885	0.117001	0.413115	1
cphl-mgo	0.597472	0.317917	0.55911	0.0383624	0.402528	1
cphr-chl	0.562531	0.374502	0.376058	0.186473	0.437469	1
cphr-chr	0.588873	0.319412	0.538922	0.0499505	0.411127	1
cphr-pg	0.683279	0.340783	0.684993	-0.00171371	0.316721	1
cphr-gn	0.724069	0.362427	0.723283	0.000785647	0.275931	1
cphr-zyl	0.547043	0.328092	0.437903	0.10914	0.452957	1
cphr-zyr	0.509349	0.318255	0.382189	0.12716	0.490651	1
cphr-sball	0.708694	0.341587	0.734214	-0.0255201	0.291306	1
cphr-sbalr	0.703122	0.293346	0.819551	-0.116429	0.296878	1
cphr-phnl	0.671038	0.376694	0.588687	0.0823511	0.328962	1
cphr-phnr	0.67644	0.385562	0.581754	0.0946853	0.32356	1
cphr-mphl	0.526337	0.301361	0.449952	0.076385	0.473663	1
cphr-mphr	0.641793	0.359774	0.564037	0.077756	0.358207	1
cphr-dpc	0.632807	0.339494	0.586627	0.04618	0.367193	1
cphr-mull	0.548727	0.311683	0.474087	0.0746398	0.451273	1
cphr-mulr	0.39274	0.211575	0.362331	0.0304094	0.60726	1
cphr-mlll	0.569521	0.409881	0.319281	0.250241	0.430479	1
cphr-mllr	0.565402	0.361959	0.406885	0.158517	0.434598	1
cphr-gol	0.631391	0.297291	0.6682	-0.0368094	0.368609	1
cphr-gor	0.61731	0.250615	0.73339	-0.11608	0.38269	1
cphr-men	0.797679	0.353193	0.888971	-0.0912924	0.202321	1
cphr-mex	0.775523	0.339755	0.871537	-0.0960136	0.224477	1
cphr-mps	0.750783	0.351608	0.79835	-0.0475671	0.249217	1
cphr-mpi	0.809381	0.368983	0.880797	-0.071416	0.190619	1
cphr-mal	0.726539	0.373227	0.706624	0.0199147	0.273461	1
cphr-mcph	0.333101	0.169264	0.327673	0.00542775	0.666899	1
cphr-mch	0.620971	0.379803	0.482336	0.138636	0.379029	1
cphr-mzy	0.581311	0.367379	0.427863	0.153448	0.418689	1
cphr-msbal	0.755335	0.361291	0.788089	-0.0327533	0.244665	1
cphr-mphn	0.678793	0.389892	0.577801	0.100992	0.321207	1
cphr-mmph	0.633356	0.359633	0.547446	0.0859095	0.366644	1
cphr-mmul	0.452005	0.268402	0.367205	0.0847997	0.547995	1
cphr-mmll	0.607193	0.388411	0.437564	0.169629	0.392807	1
cphr-mgo	0.602298	0.315398	0.573801	0.0284974	0.397702	1
chl-chr	0.642484	0.380794	0.52338	0.119104	0.357516	1
chl-pg	0.54664	0.253619	0.586042	-0.0394022	0.45336	1
chl-gn	0.621316	0.274022	0.694587	-0.0732711	0.378684	1
chl-zyl	0.497967	0.319137	0.357662	0.140306	0.502033	1
chl-zyr	0.614131	0.389948	0.448366	0.165765	0.385869	1
chl-sball	0.563177	0.370695	0.384964	0.178213	0.436823	1
chl-sbalr	0.661356	0.408652	0.505408	0.155948	0.338644	1
chl-phnl	0.561365	0.379053	0.364626	0.19674	0.438635	1
chl-phnr	0.603646	0.410437	0.386418	0.217228	0.396354	1
chl-mphl	0.567264	0.354995	0.424538	0.142726	0.432736	1
chl-mphr	0.574586	0.400376	0.34842	0.226166	0.425414	1
chl-dpc	0.57263	0.385949	0.373361	0.199269	0.42737	1
chl-mull	0.46752	0.248929	0.437183	0.0303372	0.53248	1
chl-mulr	0.632765	0.400694	0.464143	0.168622	0.367235	1
chl-mlll	0.430457	0.245689	0.369536	0.0609217	0.569543	1
chl-mllr	0.616669	0.371843	0.489652	0.127017	0.383331	1
chl-gol	0.510908	0.241776	0.538263	-0.0273553	0.489092	1
chl-gor	0.670208	0.290893	0.75863	-0.0884216	0.329792	1
chl-men	0.786758	0.371301	0.830913	-0.0441551	0.213242	1
chl-mex	0.778141	0.358204	0.839875	-0.0617341	0.221859	1
chl-mps	0.757434	0.377026	0.760816	-0.00338209	0.242566	1
chl-mpi	0.793541	0.368307	0.850469	-0.0569277	0.206459	1
chl-mal	0.633047	0.388159	0.489776	0.143271	0.366953	1
chl-mcph	0.556965	0.369161	0.375608	0.181357	0.443035	1
chl-mch	0.642484	0.380794	0.52338	0.119104	0.357516	1
chl-mzy	0.540175	0.395719	0.288913	0.251262	0.459825	1
chl-msbal	0.614895	0.393035	0.443719	0.171175	0.385105	1
chl-mphn	0.59228	0.40582	0.372919	0.219361	0.40772	1
chl-mmph	0.57914	0.385646	0.386986	0.192153	0.42086	1
chl-mmul	0.57838	0.363871	0.429018	0.149362	0.42162	1
chl-mmll	0.57655	0.3365	0.4801	0.0964496	0.42345	1
chl-mgo	0.519452	0.254665	0.529575	-0.010123	0.480548	1
chr-pg	0.559404	0.272124	0.574561	-0.0151567	0.440596	1
chr-gn	0.63533	0.268491	0.733679	-0.0983489	0.36467	1
chr-zyl	0.631169	0.350844	0.56065	0.0705194	0.368831	1
chr-zyr	0.462114	0.343663	0.236903	0.225211	0.537886	1
chr-sball	0.699014	0.426964	0.544099	0.154915	0.300986	1
chr-sbalr	0.571018	0.321717	0.498604	0.0724146	0.428982	1
chr-phnl	0.630982	0.336279	0.589405	0.0415768	0.369018	1
chr-phnr	0.565133	0.281611	0.567044	-0.00191096	0.434867	1
chr-mphl	0.619424	0.357448	0.523952	0.095472	0.380576	1
chr-mphr	0.594203	0.294342	0.599723	-0.00551999	0.405797	1
chr-dpc	0.618797	0.324332	0.588931	0.0298662	0.381203	1
chr-mull	0.668099	0.363611	0.608977	0.0591224	0.331901	1
chr-mulr	0.5045	0.304775	0.39945	0.10505	0.4955	1
chr-mlll	0.656584	0.390789	0.531591	0.124993	0.343416	1
chr-mllr	0.474118	0.221766	0.504702	-0.0305847	0.525882	1
chr-gol	0.657446	0.298292	0.718309	-0.060862	0.342554	1
chr-gor	0.499819	0.157478	0.684682	-0.184864	0.500181	1
chr-men	0.776518	0.391682	0.769672	0.00684552	0.223482	1
chr-mex	0.76899	0.388671	0.760638	0.00835127	0.23101	1
chr-mps	0.748233	0.397031	0.702403	0.0458296	0.251767	1
chr-mpi	0.786481	0.396386	0.78019	0.00629137	0.213519	1
chr-mal	0.635574	0.352934	0.56528	0.070294	0.364426	1
chr-mcph	0.612949	0.334127	0.557645	0.0553043	0.387051	1
chr-mch	0.642484	0.380794	0.52338	0.119104	0.357516	1
chr-mzy	0.559225	0.395535	0.327381	0.231844	0.440775	1
chr-msbal	0.63692	0.37133	0.531181	0.105739	0.36308	1
chr-mphn	0.607233	0.311225	0.592017	0.0152159	0.392767	1
chr-mmph	0.617452	0.330865	0.573175	0.0442773	0.382548	1
chr-mmul	0.625874	0.34431	0.563128	0.0627457	0.374126	1
chr-mmll	0.629473	0.349469	0.560009	0.0694641	0.370527	1
chr-mgo	0.517519	0.227873	0.579292	-0.0617728	0.482481	1
pg-gn	0.213713	0.0970761	0.233275	-0.0195612	0.786287	1
pg-zyl	0.593825	0.420595	0.34646	0.247365	0.406175	1
pg-zyr	0.592911	0.413748	0.358326	0.234585	0.407089	1
pg-sball	0.691952	0.326098	0.731709	-0.039757	0.308048	1
pg-sbalr	0.68128	0.302843	0.756874	-0.0755943	0.31872	1
pg-phnl	0.686576	0.34145	0.690252	-0.0036755	0.313424	1
pg-phnr	0.686066	0.34495	0.682231	0.00383433	0.313934	1
pg-mphl	0.688097	0.344415	0.687365	0.000732587	0.311903	1
pg-mphr	0.684635	0.339321	0.690629	-0.00599347	0.315365	1
pg-dpc	0.684336	0.345549	0.677575	0.00676186	0.315664	1
pg-mull	0.638216	0.314847	0.646738	-0.00852226	0.361784	1
pg-mulr	0.63353	0.300566	0.665927	-0.0323971	0.36647	1
pg-mlll	0.540886	0.18734	0.707092	-0.166206	0.459114	1
pg-mllr	0.537523	0.166721	0.741604	-0.204081	0.462477	1
pg-gol	0.602059	0.335728	0.532662	0.0693966	0.397941	1
pg-gor	0.609881	0.284593	0.650576	-0.040695	0.390119	1
pg-men	0.776457	0.353435	0.846044	-0.069587	0.223543	1
pg-mex	0.768386	0.383406	0.769958	-0.00157274	0.231614	1
pg-mps	0.755954	0.387408	0.737092	0.0188618	0.244046	1
pg-mpi	0.779436	0.36279	0.833293	-0.0538569	0.220564	1
pg-mal	0.695131	0.323804	0.742654	-0.0475233	0.304869	1
pg-mcph	0.68756	0.343385	0.688349	-0.000789245	0.31244	1
pg-mch	0.555256	0.258011	0.594489	-0.0392335	0.444744	1
pg-mzy	0.627055	0.467167	0.319775	0.307279	0.372945	1
pg-msbal	0.690824	0.318024	0.745599	-0.0547753	0.309176	1
pg-mphn	0.686604	0.343642	0.685924	0.000680261	0.313396	1
pg-mmph	0.686675	0.341473	0.690403	-0.00372815	0.313325	1
pg-mmul	0.64544	0.303234	0.684413	-0.0389723	0.35456	1
pg-mmll	0.548695	0.155916	0.785558	-0.236863	0.451305	1
pg-mgo	0.61112	0.334602	0.553037	0.0580834	0.38888	1
gn-zyl	0.648603	0.438901	0.419404	0.229199	0.351397	1
gn-zyr	0.642818	0.416198	0.453239	0.189578	0.357182	1
gn-sball	0.727494	0.336078	0.782832	-0.0553378	0.272506	1
gn-sbalr	0.732223	0.324009	0.816427	-0.0842044	0.267777	1
gn-phnl	0.737947	0.348967	0.77796	-0.0400129	0.262053	1
gn-phnr	0.736169	0.348376	0.775588	-0.0394182	0.263831	1
gn-mphl	0.734281	0.353924	0.760713	-0.0264324	0.265719	1
gn-mphr	0.734272	0.349769	0.769007	-0.0347346	0.265728	1
gn-dpc	0.730774	0.352352	0.756844	-0.0260698	0.269226	1
gn-mull	0.703776	0.349215	0.709122	-0.00534596	0.296224	1
gn-mulr	0.707042	0.338051	0.737982	-0.0309398	0.292958	1
gn-mlll	0.641808	0.278178	0.727259	-0.085451	0.358192	1
gn-mllr	0.637274	0.251583	0.771381	-0.134107	0.362726	1
gn-gol	0.569506	0.319661	0.49969	0.0698167	0.430494	1
gn-gor	0.576933	0.27485	0.604166	-0.0272334	0.423067	1
gn-men	0.810782	0.375392	0.870781	-0.0599986	0.189218	1
gn-mex	0.800273	0.399356	0.801833	-0.00156049	0.199727	1
gn-mps	0.785749	0.407189	0.75712	0.0286294	0.214251	1
gn-mpi	0.804736	0.389726	0.83002	-0.0252844	0.195264	1
gn-mal	0.741245	0.330648	0.821194	-0.0799485	0.258755	1
gn-mcph	0.728193	0.364117	0.728151	4.16508e-05	0.271807	1
gn-mch	0.64535	0.280288	0.730123	-0.0847729	0.35465	1
gn-mzy	0.669827	0.464088	0.411479	0.258348	0.330173	1
gn-msbal	0.731763	0.331734	0.800059	-0.0682957	0.268237	1
gn-mphn	0.738025	0.348957	0.778136	-0.0401114	0.261975	1
gn-mmph	0.735406	0.351316	0.768181	-0.0327746	0.264594	1
gn-mmul	0.717671	0.343248	0.748847	-0.0311756	0.282329	1
gn-mmll	0.641343	0.259332	0.764021	-0.122679	0.358657	1
gn-mgo	0.592517	0.347941	0.489152	0.103364	0.407483	1
zyl-zyr	0.739887	0.406848	0.666079	0.0738081	0.260113	1
zyl-sball	0.509983	0.300927	0.418111	0.0918714	0.490017	1
zyl-sbalr	0.521873	0.313985	0.415776	0.106097	0.478127	1
zyl-phnl	0.501762	0.298219	0.407085	0.0946765	0.498238	1
zyl-phnr	0.509759	0.299952	0.419615	0.0901441	0.490241	1
zyl-mphl	0.513978	0.306351	0.415255	0.0987235	0.486022	1
zyl-mphr	0.518775	0.31375	0.41005	0.108725	0.481225	1
zyl-dpc	0.516895	0.312272	0.409247	0.107648	0.483105	1
zyl-mull	0.513769	0.283192	0.461156	0.0526139	0.486231	1
zyl-mulr	0.597994	0.349054	0.49788	0.100114	0.402006	1
zyl-mlll	0.537059	0.32165	0.430819	0.106241	0.462941	1
zyl-mllr	0.600231	0.378806	0.44285	0.157381	0.399769	1
zyl-gol	0.345257	0.36691	-0.0433053	0.388562	0.654743	1
zyl-gor	0.727187	0.400714	0.652946	0.0742412	0.272813	1
zyl-men	0.497994	0.287127	0.421734	0.0762594	0.502006	1
zyl-mex	0.47004	0.289353	0.361374	0.108666	0.52996	1
zyl-mps	0.501432	0.290391	0.422081	0.0793506	0.498568	1
zyl-mpi	0.489621	0.275887	0.427468	0.0621527	0.510379	1
zyl-mal	0.494994	0.286447	0.417095	0.0778992	0.505006	1
zyl-mcph	0.541349	0.322558	0.437581	0.103768	0.458651	1
zyl-mch	0.558165	0.334326	0.447677	0.110488	0.441835	1
zyl-mzy	0.739887	0.406848	0.666079	0.0738081	0.260113	1
zyl-msbal	0.510812	0.305554	0.410516	0.100296	0.489188	1
zyl-mphn	0.508434	0.302885	0.411098	0.0973357	0.491566	1
zyl-mmph	0.517735	0.311577	0.412318	0.105418	0.482265	1
zyl-mmul	0.552801	0.316272	0.473058	0.0797429	0.447199	1
zyl-mmll	0.568278	0.350416	0.435724	0.132554	0.431722	1
zyl-mgo	0.511917	0.411833	0.200168	0.311749	0.488083	1
zyr-sball	0.505528	0.327997	0.355062	0.150466	0.494472	1
zyr-sbalr	0.454033	0.335096	0.237874	0.216159	0.545967	1
zyr-phnl	0.486789	0.2923	0.388978	0.0978113	0.513211	1
zyr-phnr	0.485814	0.287672	0.396284	0.0895293	0.514186	1
zyr-mphl	0.500632	0.316999	0.367267	0.133365	0.499368	1
zyr-mphr	0.490391	0.299205	0.382371	0.10802	0.509609	1
zyr-dpc	0.492009	0.309554	0.364911	0.127098	0.507991	1
zyr-mull	0.587496	0.378004	0.418984	0.168512	0.412504	1
zyr-mulr	0.485947	0.304577	0.362739	0.123208	0.514053	1
zyr-mlll	0.616713	0.411938	0.40955	0.207163	0.383287	1
zyr-mllr	0.507023	0.373972	0.266102	0.240921	0.492977	1
zyr-gol	0.748352	0.400088	0.696529	0.0518237	0.251648	1
zyr-gor	0.35651	0.300571	0.111878	0.244633	0.64349	1
zyr-men	0.489398	0.2898	0.399196	0.0902014	0.510602	1
zyr-mex	0.493402	0.288213	0.410378	0.0830246	0.506598	1
zyr-mps	0.473515	0.305559	0.335912	0.137603	0.526485	1
zyr-mpi	0.479989	0.277049	0.40588	0.0741088	0.520011	1
zyr-mal	0.4504	0.292435	0.31593	0.13447	0.5496	1
zyr-mcph	0.521876	0.332002	0.379748	0.142128	0.478124	1
zyr-mch	0.526865	0.360191	0.333347	0.193518	0.473135	1
zyr-mzy	0.739887	0.406848	0.666079	0.0738081	0.260113	1
zyr-msbal	0.465854	0.334881	0.261947	0.203908	0.534146	1
zyr-mphn	0.489167	0.29124	0.395854	0.0933131	0.510833	1
zyr-mmph	0.497336	0.3091	0.376472	0.120864	0.502664	1
zyr-mmul	0.535791	0.341567	0.388448	0.147343	0.464209	1
zyr-mmll	0.560034	0.390876	0.338315	0.221719	0.439966	1
zyr-mgo	0.550527	0.357676	0.385703	0.164824	0.449473	1
sball-sbalr	0.6421	0.324985	0.634231	0.00786923	0.3579	1
sball-phnl	0.372306	0.173202	0.398208	-0.0259023	0.627694	1
sball-phnr	0.584305	0.251367	0.665876	-0.0815713	0.415695	1
sball-mphl	0.610536	0.230855	0.759363	-0.148827	0.389464	1
sball-mphr	0.630298	0.295232	0.670132	-0.0398343	0.369702	1
sball-dpc	0.633163	0.270631	0.725063	-0.0919001	0.366837	1
sball-mull	0.649976	0.371124	0.557703	0.0922727	0.350024	1
sball-mulr	0.703093	0.44914	0.507907	0.195186	0.296907	1
sball-mlll	0.683285	0.361239	0.644092	0.0391932	0.316715	1
sball-mllr	0.671018	0.396258	0.549519	0.121499	0.328982	1
sball-gol	0.616519	0.323891	0.585256	0.0312636	0.383481	1
sball-gor	0.651946	0.291592	0.720708	-0.0687618	0.348054	1
sball-men	0.791099	0.359013	0.864173	-0.0730734	0.208901	1
sball-mex	0.760079	0.342196	0.835767	-0.0756875	0.239921	1
sball-mps	0.719856	0.327893	0.783926	-0.0640703	0.280144	1
sball-mpi	0.783978	0.38807	0.791815	-0.00783772	0.216022	1
sball-mal	0.578324	0.257746	0.641156	-0.0628321	0.421676	1
sball-mcph	0.727724	0.336558	0.782332	-0.0546082	0.272276	1
sball-mch	0.631086	0.431161	0.39985	0.231236	0.368914	1
sball-mzy	0.540799	0.366296	0.349007	0.191792	0.459201	1
sball-msbal	0.6421	0.324985	0.634231	0.00786923	0.3579	1
sball-mphn	0.523519	0.231652	0.583735	-0.0602159	0.476481	1
sball-mmph	0.634129	0.261711	0.744836	-0.110707	0.365871	1
sball-mmul	0.698239	0.423228	0.550023	0.148216	0.301761	1
sball-mmll	0.67389	0.372715	0.60235	0.0715399	0.32611	1
sball-mgo	0.531205	0.32103	0.42035	0.110855	0.468795	1
sbalr-phnl	0.584987	0.314341	0.541292	0.0436945	0.415013	1
sbalr-phnr	0.39679	0.205179	0.383222	0.0135679	0.60321	1
sbalr-mphl	0.633913	0.2494	0.769026	-0.135113	0.366087	1
sbalr-mphr	0.568266	0.189214	0.758103	-0.189838	0.431734	1
sbalr-dpc	0.604339	0.21536	0.777957	-0.173618	0.395661	1
sbalr-mull	0.695841	0.390194	0.611295	0.0845462	0.304159	1
sbalr-mulr	0.666492	0.390822	0.551339	0.115152	0.333508	1
sbalr-mlll	0.707357	0.409615	0.595484	0.111873	0.292643	1
sbalr-mllr	0.646419	0.360443	0.571953	0.0744662	0.353581	1
sbalr-gol	0.641573	0.34141	0.600325	0.0412476	0.358427	1
sbalr-gor	0.587401	0.27858	0.617641	-0.0302401	0.412599	1
sbalr-men	0.775056	0.40018	0.749751	0.025305	0.224944	1
sbalr-mex	0.745153	0.376072	0.738161	0.00699164	0.254847	1
sbalr-mps	0.70801	0.355156	0.705709	0.00230185	0.29199	1
sbalr-mpi	0.767145	0.41723	0.699831	0.0673145	0.232855	1
sbalr-mal	0.525528	0.359235	0.332585	0.192943	0.474472	1
sbalr-mcph	0.719277	0.274647	0.88926	-0.169983	0.280723	1
sbalr-mch	0.635175	0.399147	0.472056	0.163119	0.364825	1
sbalr-mzy	0.567624	0.35965	0.415949	0.151675	0.432376	1
sbalr-msbal	0.6421	0.324985	0.634231	0.00786923	0.3579	1
sbalr-mphn	0.532493	0.281798	0.50139	0.0311025	0.467507	1
sbalr-mmph	0.607689	0.216287	0.782803	-0.175114	0.392311	1
sbalr-mmul	0.702726	0.351236	0.702982	-0.000255296	0.297274	1
sbalr-mmll	0.682779	0.368722	0.628114	0.0546647	0.317221	1
sbalr-mgo	0.542018	0.338135	0.407766	0.134252	0.457982	1
phnl-phnr	0.335634	0.123278	0.424711	-0.0890776	0.664366	1
phnl-mphl	0.57954	0.303338	0.552404	0.0271358	0.42046	1
phnl-mphr	0.485505	0.284269	0.402472	0.0830328	0.514495	1
phnl-dpc	0.55625	0.313677	0.485146	0.0711038	0.44375	1
phnl-mull	0.588797	0.364759	0.448076	0.140721	0.411203	1
phnl-mulr	0.609703	0.400481	0.418443	0.191259	0.390297	1
phnl-mlll	0.641358	0.362135	0.558446	0.0829118	0.358642	1
phnl-mllr	0.623393	0.361958	0.522871	0.100522	0.376607	1
phnl-gol	0.612127	0.333189	0.557877	0.0542502	0.387873	1
phnl-gor	0.626099	0.244829	0.762539	-0.13644	0.373901	1
phnl-men	0.796204	0.318437	0.955533	-0.159329	0.203796	1
phnl-mex	0.775724	0.304224	0.943	-0.167276	0.224276	1
phnl-mps	0.746266	0.29053	0.911471	-0.165206	0.253734	1
phnl-mpi	0.800547	0.346807	0.907481	-0.106934	0.199453	1
phnl-mal	0.653625	0.314729	0.677792	-0.0241667	0.346375	1
phnl-mcph	0.682662	0.375715	0.613893	0.0687687	0.317338	1
phnl-mch	0.594883	0.36437	0.461027	0.133856	0.405117	1
phnl-mzy	0.582262	0.333292	0.497941	0.084321	0.417738	1
phnl-msbal	0.526674	0.274356	0.504636	0.0220382	0.473326	1
phnl-mphn	0.335634	0.123278	0.424711	-0.0890776	0.664366	1
phnl-mmph	0.584359	0.320498	0.527721	0.0566371	0.415641	1
phnl-mmul	0.63662	0.372434	0.528371	0.108249	0.36338	1
phnl-mmll	0.633775	0.355828	0.555893	0.0778812	0.366225	1
phnl-mgo	0.553982	0.303066	0.501831	0.0521511	0.446018	1
phnr-mphl	0.51273	0.227632	0.570195	-0.0574651	0.48727	1
phnr-mphr	0.605309	0.355244	0.50013	0.105179	0.394691	1
phnr-dpc	0.60896	0.288346	0.641227	-0.0322673	0.39104	1
phnr-mull	0.619162	0.405621	0.427082	0.19208	0.380838	1
phnr-mulr	0.555769	0.368494	0.37455	0.181219	0.444231	1
phnr-mlll	0.650714	0.410146	0.481138	0.169577	0.349286	1
phnr-mllr	0.622503	0.354995	0.535016	0.0874874	0.377497	1
phnr-gol	0.612825	0.337772	0.550106	0.062719	0.387175	1
phnr-gor	0.570878	0.244006	0.653746	-0.0828674	0.429122	1
phnr-men	0.797566	0.33713	0.920871	-0.123306	0.202434	1
phnr-mex	0.777971	0.323453	0.909036	-0.131065	0.222029	1
phnr-mps	0.747123	0.306009	0.882228	-0.135105	0.252877	1
phnr-mpi	0.799568	0.361898	0.875341	-0.075773	0.200432	1
phnr-mal	0.667628	0.363186	0.608885	0.0587436	0.332372	1
phnr-mcph	0.693294	0.37787	0.630847	0.0624468	0.306706	1
phnr-mch	0.603058	0.381867	0.442382	0.160676	0.396942	1
phnr-mzy	0.590348	0.344111	0.492473	0.097875	0.409652	1
phnr-msbal	0.534325	0.230072	0.608505	-0.0741802	0.465675	1
phnr-mphn	0.335634	0.123278	0.424711	-0.0890776	0.664366	1
phnr-mmph	0.608031	0.305929	0.604204	0.0038273	0.391969	1
phnr-mmul	0.639494	0.38072	0.517548	0.121946	0.360506	1
phnr-mmll	0.641883	0.378646	0.526473	0.11541	0.358117	1
phnr-mgo	0.52426	0.321844	0.404832	0.119428	0.47574	1
mphl-mphr	0.332133	0.175013	0.314241	0.0178922	0.667867	1
mphl-dpc	0.282053	0.169274	0.225559	0.0564941	0.717947	1
mphl-mull	0.513393	0.29896	0.428867	0.0845269	0.486607	1
mphl-mulr	0.515613	0.381818	0.26759	0.248023	0.484387	1
mphl-mlll	0.646751	0.360145	0.573213	0.0735378	0.353249	1
mphl-mllr	0.563234	0.38233	0.361808	0.201426	0.436766	1
mphl-gol	0.626842	0.308319	0.637046	-0.0102037	0.373158	1
mphl-gor	0.63009	0.259709	0.740763	-0.110673	0.36991	1
mphl-men	0.796415	0.31085	0.971128	-0.174714	0.203585	1
mphl-mex	0.772707	0.295961	0.953492	-0.180785	0.227293	1
mphl-mps	0.753663	0.304197	0.898932	-0.145269	0.246337	1
mphl-mpi	0.806338	0.336179	0.940317	-0.133979	0.193662	1
mphl-mal	0.645375	0.296552	0.697646	-0.0522707	0.354625	1
mphl-mcph	0.648826	0.371865	0.553922	0.0949039	0.351174	1
mphl-mch	0.615723	0.387639	0.456167	0.159555	0.384277	1
mphl-mzy	0.559959	0.34664	0.426638	0.133321	0.440041	1
mphl-msbal	0.686255	0.218679	0.935153	-0.248898	0.313745	1
mphl-mphn	0.593768	0.292974	0.601587	-0.00781896	0.406232	1
mphl-mmph	0.332133	0.175013	0.314241	0.0178922	0.667867	1
mphl-mmul	0.590369	0.372163	0.436412	0.153957	0.409631	1
mphl-mmll	0.610666	0.368567	0.484199	0.126468	0.389334	1
mphl-mgo	0.562439	0.311333	0.502213	0.0602263	0.437561	1
mphr-dpc	0.328633	0.143007	0.371252	-0.0426191	0.671367	1
mphr-mull	0.55267	0.375539	0.354263	0.198407	0.44733	1
mphr-mulr	0.465246	0.273907	0.382678	0.0825687	0.534754	1
mphr-mlll	0.608064	0.425326	0.365477	0.242587	0.391936	1
mphr-mllr	0.595998	0.348904	0.494189	0.101809	0.404002	1
mphr-gol	0.632327	0.316263	0.632129	0.00019878	0.367673	1
mphr-gor	0.59863	0.239056	0.719147	-0.120517	0.40137	1
mphr-men	0.799299	0.335691	0.927216	-0.127916	0.200701	1
mphr-mex	0.77716	0.322626	0.909068	-0.131908	0.22284	1
mphr-mps	0.750328	0.324834	0.850988	-0.10066	0.249672	1
mphr-mpi	0.808811	0.35693	0.903761	-0.0949507	0.191189	1
mphr-mal	0.673153	0.347097	0.652112	0.0210415	0.326847	1
mphr-mcph	0.656907	0.359067	0.595682	0.0612257	0.343093	1
mphr-mch	0.621343	0.389559	0.463569	0.157774	0.378657	1
mphr-mzy	0.565931	0.349236	0.43339	0.132541	0.434069	1
mphr-msbal	0.690105	0.306982	0.766245	-0.0761403	0.309895	1
mphr-mphn	0.588991	0.363868	0.450246	0.138745	0.411009	1
mphr-mmph	0.332133	0.175013	0.314241	0.0178922	0.667867	1
mphr-mmul	0.602479	0.349899	0.50516	0.0973191	0.397521	1
mphr-mmll	0.621558	0.382321	0.478475	0.143083	0.378442	1
mphr-mgo	0.562304	0.314062	0.496484	0.0658202	0.437696	1
dpc-mull	0.550868	0.351854	0.398028	0.152839	0.449132	1
dpc-mulr	0.512375	0.331728	0.361294	0.151081	0.487625	1
dpc-mlll	0.635706	0.389159	0.493092	0.142613	0.364294	1
dpc-mllr	0.575647	0.363645	0.424003	0.151644	0.424353	1
dpc-gol	0.631611	0.313618	0.635986	-0.0043753	0.368389	1
dpc-gor	0.611081	0.248256	0.72565	-0.114569	0.388919	1
dpc-men	0.795343	0.318778	0.953129	-0.157786	0.204657	1
dpc-mex	0.773179	0.306749	0.93286	-0.159681	0.226821	1
dpc-mps	0.749995	0.31022	0.879551	-0.129556	0.250005	1
dpc-mpi	0.806422	0.344819	0.923205	-0.116783	0.193578	1
dpc-mal	0.643177	0.312834	0.660687	-0.0175095	0.356823	1
dpc-mcph	0.653179	0.339423	0.627513	0.0256665	0.346821	1
dpc-mch	0.616994	0.377922	0.478143	0.138851	0.383006	1
dpc-mzy	0.560703	0.349826	0.421754	0.138949	0.439297	1
dpc-msbal	0.690071	0.268948	0.842247	-0.152175	0.309929	1
dpc-mphn	0.578193	0.322145	0.512097	0.066096	0.421807	1
dpc-mmph	0.377962	0.0459361	0.664051	-0.286089	0.622038	1
dpc-mmul	0.611393	0.329858	0.56307	0.0483227	0.388607	1
dpc-mmll	0.616862	0.369962	0.493799	0.123062	0.383138	1
dpc-mgo	0.560956	0.309811	0.50229	0.0586659	0.439044	1
mull-mulr	0.635414	0.346907	0.577013	0.0584002	0.364586	1
mull-mlll	0.618314	0.362045	0.512537	0.105777	0.381686	1
mull-mllr	0.60466	0.33825	0.532818	0.0718412	0.39534	1
mull-gol	0.583781	0.254388	0.658787	-0.075006	0.416219	1
mull-gor	0.662	0.286427	0.751145	-0.0891452	0.338	1
mull-men	0.806243	0.359089	0.894308	-0.0880645	0.193757	1
mull-mex	0.792702	0.35239	0.880625	-0.0879229	0.207298	1
mull-mps	0.764431	0.361728	0.805406	-0.0409755	0.235569	1
mull-mpi	0.81981	0.374787	0.890047	-0.0702367	0.18019	1
mull-mal	0.709494	0.391885	0.635216	0.0742772	0.290506	1
mull-mcph	0.538565	0.333854	0.409422	0.129142	0.461435	1
mull-mch	0.629655	0.341835	0.57564	0.0540149	0.370345	1
mull-mzy	0.562708	0.382465	0.360486	0.202222	0.437292	1
mull-msbal	0.680717	0.392732	0.575971	0.104747	0.319283	1
mull-mphn	0.61248	0.396037	0.432887	0.179593	0.38752	1
mull-mmph	0.551446	0.356737	0.389418	0.162029	0.448554	1
mull-mmul	0.635414	0.346907	0.577013	0.0584002	0.364586	1
mull-mmll	0.575138	0.304438	0.541399	0.033739	0.424862	1
mull-mgo	0.577556	0.280305	0.594501	-0.0169452	0.422444	1
mulr-mlll	0.621681	0.394731	0.4539	0.167781	0.378319	1
mulr-mllr	0.610074	0.382648	0.454852	0.155223	0.389926	1
mulr-gol	0.658659	0.292638	0.732043	-0.073384	0.341341	1
mulr-gor	0.563057	0.212481	0.701152	-0.138095	0.436943	1
mulr-men	0.800421	0.389923	0.820997	-0.0205761	0.199579	1
mulr-mex	0.787122	0.378256	0.817732	-0.0306099	0.212878	1
mulr-mps	0.757729	0.383938	0.747583	0.0101462	0.242271	1
mulr-mpi	0.812377	0.406305	0.812144	0.000232492	0.187623	1
mulr-mal	0.705429	0.430017	0.550824	0.154605	0.294571	1
mulr-mcph	0.464356	0.277041	0.37463	0.0897256	0.535644	1
mulr-mch	0.6038	0.380347	0.446907	0.156893	0.3962	1
mulr-mzy	0.586008	0.367178	0.43766	0.148349	0.413992	1
mulr-msbal	0.684708	0.442612	0.484191	0.200516	0.315292	1
mulr-mphn	0.589057	0.388586	0.400941	0.188116	0.410943	1
mulr-mmph	0.507699	0.342792	0.329815	0.177884	0.492301	1
mulr-mmul	0.635414	0.346907	0.577013	0.0584002	0.364586	1
mulr-mmll	0.572841	0.383575	0.378533	0.194308	0.427159	1
mulr-mgo	0.590316	0.292963	0.594706	-0.00438995	0.409684	1
mlll-mllr	0.599106	0.376464	0.445283	0.153823	0.400894	1
mlll-gol	0.557222	0.234944	0.644555	-0.0873331	0.442778	1
mlll-gor	0.655216	0.314411	0.68161	-0.0263938	0.344784	1
mlll-men	0.803132	0.395649	0.814967	-0.0118348	0.196868	1
mlll-mex	0.801311	0.413906	0.774811	0.0265003	0.198689	1
mlll-mps	0.774694	0.402113	0.745161	0.029533	0.225306	1
mlll-mpi	0.810065	0.405089	0.809951	0.000113745	0.189935	1
mlll-mal	0.700155	0.39049	0.61933	0.0808251	0.299845	1
mlll-mcph	0.61353	0.413461	0.400139	0.213392	0.38647	1
mlll-mch	0.655007	0.395051	0.519912	0.135095	0.344993	1
mlll-mzy	0.612446	0.429119	0.366654	0.245792	0.387554	1
mlll-msbal	0.706967	0.388036	0.637861	0.0691056	0.293033	1
mlll-mphn	0.652188	0.388	0.528375	0.123813	0.347812	1
mlll-mmph	0.63886	0.393503	0.490716	0.148145	0.36114	1
mlll-mmul	0.630293	0.389429	0.481728	0.148565	0.369707	1
mlll-mmll	0.599106	0.376464	0.445283	0.153823	0.400894	1
mlll-mgo	0.561622	0.279144	0.564955	-0.00333377	0.438378	1
mllr-gol	0.639345	0.305159	0.668371	-0.0290266	0.360655	1
mllr-gor	0.545195	0.200869	0.688652	-0.143457	0.454805	1
mllr-men	0.787314	0.423503	0.727623	0.0596913	0.212686	1
mllr-mex	0.79049	0.442892	0.695197	0.0952931	0.20951	1
mllr-mps	0.764395	0.430148	0.668493	0.0959019	0.235605	1
mllr-mpi	0.797536	0.43685	0.721372	0.076164	0.202464	1
mllr-mal	0.65966	0.392484	0.534352	0.125308	0.34034	1
mllr-mcph	0.550196	0.355831	0.38873	0.161466	0.449804	1
mllr-mch	0.616324	0.333088	0.566471	0.0498528	0.383676	1
mllr-mzy	0.615438	0.431286	0.368306	0.247133	0.384562	1
mllr-msbal	0.663857	0.37388	0.579954	0.0839024	0.336143	1
mllr-mphn	0.626939	0.356671	0.540536	0.0864029	0.373061	1
mllr-mmph	0.585255	0.361356	0.447799	0.137456	0.414745	1
mllr-mmul	0.575281	0.373014	0.404535	0.170747	0.424719	1
mllr-mmll	0.599106	0.376464	0.445283	0.153823	0.400894	1
mllr-mgo	0.559171	0.278921	0.5605	-0.00132914	0.440829	1
gol-gor	0.618481	0.297439	0.642084	-0.023603	0.381519	1
gol-men	0.652821	0.378083	0.549475	0.103346	0.347179	1
gol-mex	0.632242	0.359592	0.5453	0.0869418	0.367758	1
gol-mps	0.634334	0.399723	0.469222	0.165113	0.365666	1
gol-mpi	0.640725	0.362537	0.556377	0.0843482	0.359275	1
gol-mal	0.598846	0.317921	0.56185	0.0369962	0.401154	1
gol-mcph	0.63022	0.304694	0.651052	-0.0208319	0.36978	1
gol-mch	0.604712	0.271577	0.666271	-0.0615584	0.395288	1
gol-mzy	0.574725	0.422395	0.304661	0.270064	0.425275	1
gol-msbal	0.637139	0.337509	0.599259	0.0378798	0.362861	1
gol-mphn	0.617299	0.340469	0.55366	0.0636395	0.382701	1
gol-mmph	0.631782	0.313971	0.635622	-0.00383984	0.368218	1
gol-mmul	0.630988	0.276761	0.708455	-0.0774665	0.369012	1
gol-mmll	0.605475	0.269031	0.672887	-0.0674128	0.394525	1
gol-mgo	0.618481	0.297439	0.642084	-0.023603	0.381519	1
gor-men	0.649255	0.318381	0.661748	-0.0124928	0.350745	1
gor-mex	0.648085	0.319449	0.657272	-0.00918692	0.351915	1
gor-mps	0.65061	0.34583	0.60956	0.0410504	0.34939	1
gor-mpi	0.654978	0.300735	0.708486	-0.0535082	0.345022	1
gor-mal	0.58741	0.25046	0.673899	-0.0864894	0.41259	1
gor-mcph	0.633588	0.264348	0.738482	-0.104893	0.366412	1
gor-mch	0.600853	0.220648	0.760411	-0.159558	0.399147	1
gor-mzy	0.593316	0.389672	0.407289	0.186027	0.406684	1
gor-msbal	0.623478	0.285945	0.675065	-0.0515876	0.376522	1
gor-mphn	0.603899	0.244883	0.718032	-0.114133	0.396101	1
gor-mmph	0.617012	0.249164	0.735696	-0.118684	0.382988	1
gor-mmul	0.620968	0.246025	0.749888	-0.128919	0.379032	1
gor-mmll	0.607714	0.251363	0.712703	-0.104989	0.392286	1
gor-mgo	0.618481	0.297439	0.642084	-0.023603	0.381519	1
men-mex	0.616069	0.269117	0.693903	-0.0778346	0.383931	1
men-mps	0.477343	0.280716	0.393255	0.0840879	0.522657	1
men-mpi	0.482758	0.342817	0.279881	0.202877	0.517242	1
men-mal	0.775987	0.344425	0.863124	-0.0871376	0.224013	1
men-mcph	0.798949	0.344908	0.908081	-0.109132	0.201051	1
men-mch	0.769164	0.37274	0.792848	-0.0236845	0.230836	1
men-mzy	0.489713	0.299483	0.380459	0.109254	0.510287	1
men-msbal	0.789814	0.380865	0.817898	-0.0280839	0.210186	1
men-mphn	0.801108	0.329145	0.943926	-0.142819	0.198892	1
men-mmph	0.798901	0.322604	0.952595	-0.153694	0.201099	1
men-mmul	0.800609	0.360401	0.880415	-0.0798063	0.199391	1
men-mmll	0.793261	0.403405	0.779711	0.0135494	0.206739	1
men-mgo	0.553842	0.347369	0.412945	0.140897	0.446158	1
mex-mps	0.52325	0.364157	0.318186	0.205064	0.47675	1
mex-mpi	0.537855	0.293324	0.489063	0.0487925	0.462145	1
mex-mal	0.753162	0.320939	0.864447	-0.111285	0.246838	1
mex-mcph	0.776829	0.332281	0.889096	-0.112267	0.223171	1
mex-mch	0.760002	0.370611	0.778783	-0.0187808	0.239998	1
mex-mzy	0.396852	0.286114	0.221476	0.175376	0.603148	1
mex-msbal	0.761801	0.364766	0.794069	-0.0322681	0.238199	1
mex-mphn	0.78202	0.315482	0.933076	-0.151056	0.21798	1
mex-mmph	0.776287	0.308673	0.935228	-0.15894	0.223713	1
mex-mmul	0.787108	0.353823	0.86657	-0.0794621	0.212892	1
mex-mmll	0.793338	0.424114	0.738448	0.0548895	0.206662	1
mex-mgo	0.530691	0.353234	0.354916	0.175776	0.469309	1
mps-mpi	0.518917	0.351822	0.33419	0.184727	0.481083	1
mps-mal	0.695751	0.339056	0.713388	-0.0176376	0.304249	1
mps-mcph	0.752527	0.343541	0.817972	-0.0654449	0.247473	1
mps-mch	0.744369	0.384854	0.719031	0.0253381	0.255631	1
mps-mzy	0.478646	0.339444	0.278404	0.200242	0.521354	1
mps-msbal	0.720712	0.341514	0.758396	-0.0376837	0.279288	1
mps-mphn	0.748869	0.298372	0.900992	-0.152124	0.251131	1
mps-mmph	0.753022	0.313759	0.878526	-0.125503	0.246978	1
mps-mmul	0.761445	0.363287	0.796315	-0.0348709	0.238555	1
mps-mmll	0.768246	0.412785	0.710923	0.0573233	0.231754	1
mps-mgo	0.565341	0.387755	0.355173	0.210168	0.434659	1
mpi-mal	0.787807	0.383402	0.808811	-0.0210042	0.212193	1
mpi-mcph	0.80984	0.36458	0.89052	-0.08068	0.19016	1
mpi-mch	0.782972	0.378164	0.809615	-0.0266436	0.217028	1
mpi-mzy	0.499056	0.290354	0.417403	0.0816527	0.500944	1
mpi-msbal	0.787194	0.410623	0.753142	0.0340521	0.212806	1
mpi-mphn	0.804055	0.355755	0.8966	-0.0925451	0.195945	1
mpi-mmph	0.808429	0.346381	0.924096	-0.115667	0.191571	1
mpi-mmul	0.812314	0.38085	0.862927	-0.0506133	0.187686	1
mpi-mmll	0.80229	0.416088	0.772403	0.0298865	0.19771	1
mpi-mgo	0.553349	0.344135	0.418428	0.134921	0.446651	1
mal-mcph	0.730459	0.356751	0.747416	-0.0169567	0.269541	1
mal-mch	0.629197	0.339189	0.580016	0.0491815	0.370803	1
mal-mzy	0.537999	0.314697	0.446603	0.0913956	0.462001	1
mal-msbal	0.219311	0.172334	0.0939543	0.125356	0.780689	1
mal-mphn	0.681309	0.368136	0.626346	0.0549629	0.318691	1
mal-mmph	0.663341	0.322789	0.681103	-0.0177621	0.336659	1
mal-mmul	0.721168	0.356736	0.728865	-0.00769654	0.278832	1
mal-mmll	0.672636	0.373255	0.598762	0.0738737	0.327364	1
mal-mgo	0.497078	0.299768	0.39462	0.102457	0.502922	1
mcph-mch	0.62364	0.37985	0.487579	0.136061	0.37636	1
mcph-mzy	0.579915	0.366913	0.426004	0.153911	0.420085	1
mcph-msbal	0.756761	0.340662	0.832198	-0.0754368	0.243239	1
mcph-mphn	0.684646	0.379482	0.610329	0.0743174	0.315354	1
mcph-mmph	0.653972	0.366128	0.575688	0.0782837	0.346028	1
mcph-mmul	0.432759	0.278719	0.308081	0.124678	0.567241	1
mcph-mmll	0.626135	0.37586	0.50055	0.125585	0.373865	1
mcph-mgo	0.601012	0.316476	0.569073	0.0319391	0.398988	1
mch-mzy	0.540377	0.393776	0.293202	0.247175	0.459623	1
mch-msbal	0.619552	0.41435	0.410404	0.209148	0.380448	1
mch-mphn	0.603547	0.376078	0.454938	0.148609	0.396453	1
mch-mmph	0.622347	0.383609	0.477476	0.144871	0.377653	1
mch-mmul	0.59327	0.371396	0.443748	0.149522	0.40673	1
mch-mmll	0.617354	0.346655	0.541398	0.0759558	0.382646	1
mch-mgo	0.505483	0.219852	0.571261	-0.0657782	0.494517	1
mzy-msbal	0.565051	0.371338	0.387425	0.177625	0.434949	1
mzy-mphn	0.59116	0.341508	0.499305	0.0918553	0.40884	1
mzy-mmph	0.564427	0.347838	0.433178	0.131249	0.435573	1
mzy-mmul	0.57351	0.36836	0.4103	0.16321	0.42649	1
mzy-mmll	0.610583	0.428792	0.363583	0.247	0.389417	1
mzy-mgo	0.412264	0.383725	0.0570779	0.355186	0.587736	1
msbal-mphn	0.573612	0.312755	0.521714	0.0518985	0.426388	1
msbal-mmph	0.712902	0.275401	0.875002	-0.1621	0.287098	1
msbal-mmul	0.703687	0.39527	0.616833	0.0868536	0.296313	1
msbal-mmll	0.679328	0.371581	0.615496	0.0638328	0.320672	1
msbal-mgo	0.543757	0.334	0.419513	0.124244	0.456243	1
mphn-mmph	0.609311	0.336754	0.545113	0.0641975	0.390689	1
mphn-mmul	0.637556	0.379572	0.515969	0.121588	0.362444	1
mphn-mmll	0.640576	0.36665	0.547851	0.092725	0.359424	1
mphn-mgo	0.543384	0.314807	0.457154	0.0862297	0.456616	1
mmph-mmul	0.609836	0.353691	0.512289	0.0975465	0.390164	1
mmph-mmll	0.626104	0.369766	0.512674	0.113429	0.373896	1
mmph-mgo	0.562839	0.312178	0.501322	0.061517	0.437161	1
mmul-mmll	0.661337	0.394539	0.533595	0.127742	0.338663	1
mmul-mgo	0.582105	0.276187	0.611836	-0.0297311	0.417895	1
mmll-mgo	0.553753	0.26633	0.574846	-0.0210934	0.446247	1
